# Supplementary material for: [(E)-But-2-enoato-κO]chlorido(2,2′-diamino-4,4′-bi-1,3-thia­zole-κ2 N 3,N 3′)zinc(II) monohydrate
Source: Acta Crystallogr Sect E Struct Rep Online. 2010 Mar 27;66(Pt 4):m466. doi: 10.1107/S160053681001113X (PMC2984061; doi:10.1107/S160053681001113X)
Supplement: Supplementary file 1 [file e-66-0m466-sup1.cif]

##############################################################################
###                                                                        ###
###        Electronic paper (Acta Crystallographica Section E)             ###
###                                                                        ###
##############################################################################
#                                                                            #
# This CIF contains the data in a paper accepted for publication in Acta     #
# Crystallographica Section E. It conforms to the requirements of Notes      #
# for Authors for Section E, and has been peer reviewed under the auspices   #
# of the IUCr Commission on Journals.                                        #
#                                                                            #
# Full details of the Crystallographic Information File format               #
# are given in the paper "The Crystallographic Information File (CIF):       #
# a New Standard Archive File for Crystallography" by S. R. Hall, F. H.      #
# Allen and I. D. Brown [Acta Cryst. (1991), A47, 655-685].                  #
#                                                                            #
# The current version of the core CIF dictionary is obtainable from          #
# ftp://ftp.iucr.org/pub/cif_core.dic. The current version number is 2.4.    #
#                                                                            #
# Software is freely available for graphical display of the structure(s) in  #
# this CIF.  For information consult the CIF home page http://www.iucr.org/  #
# cif/home.html                                                              #
#                                                                            #
# This file may be used for bona fide research purposes within the           #
# scientific community so long as proper attribution is given to the journal # 
# article from which it was obtained.                                        #
#                                                                            #
##############################################################################
                                             
data_I
_audit_creation_method     SHELXL-97
_chemical_name_systematic
;
[(<i>E</i>)-But-2-enoato-\k<i>O</i>]chlorido(2,2'-diamino-4,4'-bi-1,3-
thiazole-\k^2^<i>N</i>^3^,<i>N</i>^3'^)zinc(II) monohydrate
;
_chemical_name_common     ?
_chemical_formula_moiety     'C10 H11 Cl N4 O2 S2 Zn, H2 O'
_chemical_formula_sum     'C10 H13 Cl N4 O3 S2 Zn'
_chemical_formula_iupac     '[Zn (C4 H5 O2) Cl (C6 H6 N4 S2)], H2 O'
_chemical_formula_weight     402.18
_chemical_melting_point     ?
_symmetry_cell_setting     monoclinic
_symmetry_space_group_name_H-M     'P 21/n'
_symmetry_space_group_name_Hall     '-P 2yn'
loop_
    _symmetry_equiv_pos_as_xyz
    'x, y, z'
    '-x+1/2, y+1/2, -z+1/2'
    '-x, -y, -z'
    'x-1/2, -y-1/2, z-1/2'
_cell_length_a     7.2782(13)
_cell_length_b     16.2846(16)
_cell_length_c     13.237(2)
_cell_angle_alpha     90.00
_cell_angle_beta     99.252(16)
_cell_angle_gamma     90.00
_cell_volume     1548.5(4)
_cell_formula_units_Z     4
_cell_measurement_reflns_used     3446
_cell_measurement_theta_min     2.0
_cell_measurement_theta_max     24.6
_cell_measurement_temperature     294(2)
_exptl_crystal_description     block
_exptl_crystal_colour     yellow
_exptl_crystal_size_max     0.36
_exptl_crystal_size_mid     0.30
_exptl_crystal_size_min     0.24
_exptl_crystal_density_diffrn     1.725
_exptl_crystal_density_meas     ?
_exptl_crystal_density_method     'not measured'
_exptl_crystal_F_000     816
_exptl_absorpt_coefficient_mu     2.041
_exptl_absorpt_correction_type     'multi-scan'
_exptl_absorpt_process_details     '(ABSCOR; Higashi, 1995)'
_exptl_absorpt_correction_T_min     0.75
_exptl_absorpt_correction_T_max     0.88
_exptl_special_details
;
;
_diffrn_ambient_temperature     294(2)
_diffrn_radiation_type     MoK\a
_diffrn_radiation_wavelength     0.71073
_diffrn_radiation_source     'fine-focus sealed tube'
_diffrn_radiation_monochromator     graphite
_diffrn_measurement_device_type     'Rigaku R-AXIS RAPID IP'
_diffrn_measurement_method     \w
_diffrn_detector_area_resol_mean     ?
_diffrn_reflns_number     7862
_diffrn_reflns_av_R_equivalents     0.0258
_diffrn_reflns_av_sigmaI/netI     0.0294
_diffrn_reflns_theta_min     2.00
_diffrn_reflns_theta_max     25.02
_diffrn_reflns_theta_full     25.02
_diffrn_measured_fraction_theta_max     1.000
_diffrn_measured_fraction_theta_full     1.000
_diffrn_reflns_limit_h_min     -8
_diffrn_reflns_limit_h_max     8
_diffrn_reflns_limit_k_min     -12
_diffrn_reflns_limit_k_max     19
_diffrn_reflns_limit_l_min     -15
_diffrn_reflns_limit_l_max     15
_diffrn_standards_number     0
_diffrn_standards_interval_count     0
_diffrn_standards_interval_time     0
_diffrn_standards_decay_%     ?
_refine_special_details
;
Refinement of <i>F</i>^2^ against ALL reflections. The weighted <i>R</i>-factor
wR and goodness of fit <i>S</i> are based on <i>F</i>^2^, conventional
<i>R</i>-factors <i>R</i> are based on <i>F</i>, with <i>F</i> set to zero for
negative <i>F</i>^2^. The threshold expression of <i>F</i>^2^ >
\s(<i>F</i>^2^) is used only for calculating <i>R</i>-factors(gt) etc. and is
not relevant to the choice of reflections for refinement. <i>R</i>-factors
based on <i>F</i>^2^ are statistically about twice as large as those based on
<i>F</i>, and <i>R</i>- factors based on ALL data will be even larger.
;
_reflns_number_total     2735
_reflns_number_gt     2293
_reflns_threshold_expression     I>2sigma(I)
_refine_ls_structure_factor_coef     Fsqd
_refine_ls_matrix_type     full
_refine_ls_R_factor_all     0.0406
_refine_ls_R_factor_gt     0.0320
_refine_ls_wR_factor_gt     0.0754
_refine_ls_wR_factor_ref     0.0797
_refine_ls_goodness_of_fit_ref     1.054
_refine_ls_restrained_S_all     1.054
_refine_ls_number_reflns     2735
_refine_ls_number_parameters     191
_refine_ls_number_restraints     0
_refine_ls_hydrogen_treatment     constr
_refine_ls_weighting_scheme     calc
_refine_ls_weighting_details
         'calc w=1/[\s^2^(Fo^2^)+(0.0353P)^2^+1.0930P] where P=(Fo^2^+2Fc^2^)/3'
_atom_sites_solution_hydrogens     geom
_atom_sites_solution_primary     direct
_atom_sites_solution_secondary     difmap
_refine_ls_shift/su_max     0.002
_refine_ls_shift/su_mean     0.000
_refine_diff_density_max     0.709
_refine_diff_density_min     -0.453
_refine_ls_extinction_method     none
_refine_ls_extinction_coef     ?
loop_
    _atom_type_symbol
    _atom_type_description
    _atom_type_scat_dispersion_real
    _atom_type_scat_dispersion_imag
    _atom_type_scat_source
    'C' 'C' 0.0033 0.0016
                         'International Tables Vol C Tables 4.2.6.8 and 6.1.1.4'
    'H' 'H' 0.0000 0.0000
                         'International Tables Vol C Tables 4.2.6.8 and 6.1.1.4'
    'N' 'N' 0.0061 0.0033
                         'International Tables Vol C Tables 4.2.6.8 and 6.1.1.4'
    'O' 'O' 0.0106 0.0060
                         'International Tables Vol C Tables 4.2.6.8 and 6.1.1.4'
    'Cl' 'Cl' 0.1484 0.1585
                         'International Tables Vol C Tables 4.2.6.8 and 6.1.1.4'
    'Zn' 'Zn' 0.2839 1.4301
                         'International Tables Vol C Tables 4.2.6.8 and 6.1.1.4'
    'S' 'S' 0.1246 0.1234
                         'International Tables Vol C Tables 4.2.6.8 and 6.1.1.4'
_computing_data_collection     'PROCESS-AUTO (Rigaku, 1998)'
_computing_cell_refinement     'PROCESS-AUTO (Rigaku, 1998)'
_computing_data_reduction     'CrystalStructure (Rigaku/MSC, 2002)'
_computing_structure_solution     'SIR92 (Altomare <i>et al.</i>,  1993)'
_computing_structure_refinement     'SHELXL97 (Sheldrick, 2008)'
_computing_molecular_graphics     'ORTEP-3 for Windows (Farrugia, 1997)'
_computing_publication_material     'WinGX (Farrugia, 1999)'
loop_
    _atom_site_type_symbol
    _atom_site_label
    _atom_site_fract_x
    _atom_site_fract_y
    _atom_site_fract_z
    _atom_site_U_iso_or_equiv
    _atom_site_adp_type
    _atom_site_calc_flag
    _atom_site_refinement_flags
    _atom_site_occupancy
    _atom_site_disorder_assembly
    _atom_site_disorder_group
    Zn Zn 0.77894(5) 0.12724(2) 0.64617(2) 0.03260(13) Uani d . 1 . .
    Cl Cl1 1.01129(13) 0.21725(6) 0.67179(7) 0.0541(3) Uani d . 1 . .
    S S1 0.93933(12) -0.14538(5) 0.65212(7) 0.0433(2) Uani d . 1 . .
    S S2 0.56191(12) 0.09881(5) 0.30033(6) 0.0418(2) Uani d . 1 . .
    N N1 0.8456(3) 0.00649(15) 0.64140(17) 0.0314(6) Uani d . 1 . .
    N N2 0.9835(4) -0.03495(18) 0.8057(2) 0.0483(7) Uani d . 1 . .
    H H2A 0.9737 0.0134 0.8305 0.058 Uiso calc R 1 . .
    H H2B 1.0326 -0.0740 0.8447 0.058 Uiso calc R 1 . .
    N N3 0.6716(3) 0.10813(15) 0.49432(17) 0.0299(5) Uani d . 1 . .
    N N4 0.5365(4) 0.22969(16) 0.4215(2) 0.0444(7) Uani d . 1 . .
    H H4A 0.5508 0.2545 0.4796 0.053 Uiso calc R 1 . .
    H H4B 0.4859 0.2549 0.3670 0.053 Uiso calc R 1 . .
    O O1 0.5737(3) 0.15367(14) 0.72007(17) 0.0471(6) Uani d . 1 . .
    O O2 0.7729(4) 0.11162(17) 0.8535(2) 0.0630(7) Uani d . 1 . .
    O O1W 0.4071(4) 0.29467(17) 0.6138(2) 0.0726(8) Uani d . 1 . .
    H H1A 0.2909 0.2835 0.6079 0.087 Uiso d R 1 . .
    H H1B 0.4522 0.2592 0.6587 0.087 Uiso d R 1 . .
    C C1 0.9224(4) -0.04933(19) 0.7066(2) 0.0351(7) Uani d . 1 . .
    C C2 0.8373(4) -0.10659(19) 0.5354(2) 0.0396(8) Uani d . 1 . .
    H H2 0.8137 -0.1368 0.4751 0.047 Uiso calc R 1 . .
    C C3 0.7965(4) -0.02684(18) 0.5437(2) 0.0316(7) Uani d . 1 . .
    C C4 0.7091(4) 0.02855(18) 0.4637(2) 0.0309(7) Uani d . 1 . .
    C C5 0.6607(4) 0.0136(2) 0.3637(2) 0.0386(7) Uani d . 1 . .
    H H5 0.6782 -0.0363 0.3325 0.046 Uiso calc R 1 . .
    C C6 0.5924(4) 0.15275(19) 0.4159(2) 0.0333(7) Uani d . 1 . .
    C C7 0.6148(5) 0.1325(2) 0.8138(3) 0.0448(8) Uani d . 1 . .
    C C8 0.4511(6) 0.1316(2) 0.8698(3) 0.0541(9) Uani d . 1 . .
    H H8 0.3377 0.1509 0.8357 0.065 Uiso calc R 1 . .
    C C9 0.4583(6) 0.1061(2) 0.9613(3) 0.0623(11) Uani d . 1 . .
    H H9 0.5745 0.0909 0.9963 0.075 Uiso calc R 1 . .
    C C10 0.2972(7) 0.0984(3) 1.0172(3) 0.0724(13) Uani d . 1 . .
    H H10A 0.3061 0.1397 1.0696 0.109 Uiso calc R 1 . .
    H H10B 0.2981 0.0450 1.0479 0.109 Uiso calc R 1 . .
    H H10C 0.1834 0.1057 0.9702 0.109 Uiso calc R 1 . .
loop_
    _atom_site_aniso_label
    _atom_site_aniso_U_11
    _atom_site_aniso_U_22
    _atom_site_aniso_U_33
    _atom_site_aniso_U_12
    _atom_site_aniso_U_13
    _atom_site_aniso_U_23
    Zn 0.0384(2) 0.0298(2) 0.0298(2) -0.00060(15) 0.00584(14) -0.00417(15)
    Cl1 0.0597(6) 0.0545(6) 0.0507(5) -0.0236(4) 0.0161(4) -0.0186(4)
    S1 0.0460(5) 0.0295(4) 0.0551(5) 0.0035(4) 0.0103(4) 0.0042(4)
    S2 0.0460(5) 0.0489(5) 0.0286(4) -0.0057(4) 0.0004(3) -0.0015(4)
    N1 0.0353(14) 0.0292(13) 0.0305(13) -0.0011(11) 0.0076(10) 0.0008(11)
    N2 0.0629(19) 0.0439(17) 0.0357(15) 0.0110(14) 0.0010(13) 0.0064(13)
    N3 0.0316(13) 0.0310(13) 0.0279(12) -0.0041(11) 0.0069(10) -0.0008(10)
    N4 0.0572(18) 0.0363(16) 0.0371(15) 0.0029(13) 0.0001(13) 0.0059(12)
    O1 0.0528(15) 0.0469(14) 0.0449(14) 0.0028(11) 0.0173(11) -0.0083(11)
    O2 0.0653(19) 0.0609(17) 0.0627(17) 0.0061(14) 0.0103(14) -0.0015(14)
    O1W 0.0642(18) 0.072(2) 0.084(2) -0.0139(15) 0.0188(15) -0.0228(16)
    C1 0.0323(17) 0.0348(17) 0.0397(18) -0.0008(14) 0.0100(13) 0.0035(14)
    C2 0.046(2) 0.0319(18) 0.0428(18) -0.0028(14) 0.0115(15) -0.0064(14)
    C3 0.0298(16) 0.0315(17) 0.0353(16) -0.0052(13) 0.0110(12) -0.0043(13)
    C4 0.0310(16) 0.0304(16) 0.0329(16) -0.0055(13) 0.0098(12) -0.0025(13)
    C5 0.0449(19) 0.0372(18) 0.0343(17) -0.0060(15) 0.0081(14) -0.0069(14)
    C6 0.0337(17) 0.0347(17) 0.0309(16) -0.0053(13) 0.0038(13) 0.0006(13)
    C7 0.056(2) 0.0315(18) 0.050(2) -0.0028(16) 0.0166(17) -0.0093(16)
    C8 0.062(2) 0.051(2) 0.051(2) 0.0083(18) 0.0151(18) -0.0034(18)
    C9 0.079(3) 0.050(2) 0.062(3) 0.014(2) 0.022(2) 0.002(2)
    C10 0.097(3) 0.063(3) 0.069(3) 0.017(2) 0.048(3) 0.011(2)
_geom_special_details
;
All esds (except the esd in the dihedral angle between two l.s. planes) are
estimated using the full covariance matrix. The cell esds are taken into
account individually in the estimation of esds in distances, angles and
torsion angles; correlations between esds in cell parameters are only used
when they are defined by crystal symmetry. An approximate (isotropic)
treatment of cell esds is used for estimating esds involving l.s. planes.
;
loop_
    _geom_bond_atom_site_label_1
    _geom_bond_atom_site_label_2
    _geom_bond_site_symmetry_2
    _geom_bond_distance
    _geom_bond_publ_flag
    Zn O1 . 1.961(2) y
    Zn N1 . 2.029(2) y
    Zn N3 . 2.060(2) y
    Zn Cl1 . 2.2223(9) y
    S1 C2 . 1.723(3) ?
    S1 C1 . 1.735(3) ?
    S2 C5 . 1.718(3) ?
    S2 C6 . 1.747(3) ?
    N1 C1 . 1.315(4) ?
    N1 C3 . 1.395(4) ?
    N2 C1 . 1.336(4) ?
    N2 H2A . 0.8600 ?
    N2 H2B . 0.8600 ?
    N3 C6 . 1.321(4) ?
    N3 C4 . 1.398(4) ?
    N4 C6 . 1.323(4) ?
    N4 H4A . 0.8600 ?
    N4 H4B . 0.8600 ?
    O1 C7 . 1.275(4) ?
    O2 C7 . 1.234(4) ?
    O1W H1A . 0.8564 ?
    O1W H1B . 0.8550 ?
    C2 C3 . 1.340(4) ?
    C2 H2 . 0.9300 ?
    C3 C4 . 1.457(4) ?
    C4 C5 . 1.336(4) ?
    C5 H5 . 0.9300 ?
    C7 C8 . 1.502(5) ?
    C8 C9 . 1.273(5) ?
    C8 H8 . 0.9300 ?
    C9 C10 . 1.490(5) ?
    C9 H9 . 0.9300 ?
    C10 H10A . 0.9600 ?
    C10 H10B . 0.9600 ?
    C10 H10C . 0.9600 ?
loop_
    _geom_angle_atom_site_label_1
    _geom_angle_atom_site_label_2
    _geom_angle_atom_site_label_3
    _geom_angle_site_symmetry_1
    _geom_angle_site_symmetry_3
    _geom_angle
    _geom_angle_publ_flag
    O1 Zn N1 . . 115.69(10) ?
    O1 Zn N3 . . 108.68(10) ?
    N1 Zn N3 . . 83.01(9) ?
    O1 Zn Cl1 . . 113.65(7) ?
    N1 Zn Cl1 . . 117.66(7) ?
    N3 Zn Cl1 . . 114.11(7) ?
    C2 S1 C1 . . 89.60(15) ?
    C5 S2 C6 . . 89.66(15) ?
    C1 N1 C3 . . 111.0(2) ?
    C1 N1 Zn . . 136.7(2) ?
    C3 N1 Zn . . 112.28(18) ?
    C1 N2 H2A . . 120.0 ?
    C1 N2 H2B . . 120.0 ?
    H2A N2 H2B . . 120.0 ?
    C6 N3 C4 . . 111.3(2) ?
    C6 N3 Zn . . 137.1(2) ?
    C4 N3 Zn . . 111.23(18) ?
    C6 N4 H4A . . 120.0 ?
    C6 N4 H4B . . 120.0 ?
    H4A N4 H4B . . 120.0 ?
    C7 O1 Zn . . 110.3(2) ?
    H1A O1W H1B . . 100.6 ?
    N1 C1 N2 . . 124.2(3) ?
    N1 C1 S1 . . 113.6(2) ?
    N2 C1 S1 . . 122.1(2) ?
    C3 C2 S1 . . 110.6(2) ?
    C3 C2 H2 . . 124.7 ?
    S1 C2 H2 . . 124.7 ?
    C2 C3 N1 . . 115.2(3) ?
    C2 C3 C4 . . 128.1(3) ?
    N1 C3 C4 . . 116.7(2) ?
    C5 C4 N3 . . 115.0(3) ?
    C5 C4 C3 . . 128.5(3) ?
    N3 C4 C3 . . 116.5(2) ?
    C4 C5 S2 . . 111.1(2) ?
    C4 C5 H5 . . 124.5 ?
    S2 C5 H5 . . 124.5 ?
    N3 C6 N4 . . 125.2(3) ?
    N3 C6 S2 . . 112.9(2) ?
    N4 C6 S2 . . 121.9(2) ?
    O2 C7 O1 . . 123.1(3) ?
    O2 C7 C8 . . 123.1(3) ?
    O1 C7 C8 . . 113.7(3) ?
    C9 C8 C7 . . 124.0(4) ?
    C9 C8 H8 . . 118.0 ?
    C7 C8 H8 . . 118.0 ?
    C8 C9 C10 . . 125.8(4) ?
    C8 C9 H9 . . 117.1 ?
    C10 C9 H9 . . 117.1 ?
    C9 C10 H10A . . 109.5 ?
    C9 C10 H10B . . 109.5 ?
    H10A C10 H10B . . 109.5 ?
    C9 C10 H10C . . 109.5 ?
    H10A C10 H10C . . 109.5 ?
    H10B C10 H10C . . 109.5 ?
loop_
    _geom_hbond_atom_site_label_D
    _geom_hbond_atom_site_label_H
    _geom_hbond_atom_site_label_A
    _geom_hbond_site_symmetry_A
    _geom_hbond_distance_DH
    _geom_hbond_distance_HA
    _geom_hbond_distance_DA
    _geom_hbond_angle_DHA
    _geom_hbond_publ_flag
    O1W H1A Cl1 1_455 0.86 2.56 3.345(3) 152 y
    O1W H1B O1 . 0.86 2.04 2.859(4) 160 y
    N2 H2A O2 . 0.86 2.22 2.959(4) 144 y
    N2 H2B O1W 2_646 0.86 2.23 3.032(4) 154 y
    N4 H4A O1W . 0.86 2.30 3.043(4) 145 y
    N4 H4B Cl1 4_565 0.86 2.66 3.393(3) 144 y
data_global
_journal_date_recd_electronic     2010-03-23
_journal_date_accepted     2010-03-24
_journal_name_full     'Acta Crystallographica, Section E'
_journal_year     2010
_journal_volume     66
_journal_issue      4
_journal_page_first     m466
_journal_page_last     m466
_journal_paper_category     QM
_journal_coeditor_code     NG2750
_publ_contact_author_name     'Dr. D.-J. Xu'
_publ_contact_author_address
;
Department of Chemistry
Zhejiang University
Hangzhou, 310027
P. R. China
;
_publ_contact_author_email     xudj@mail.hz.zj.cn
_publ_section_title
;\
[(<i>E</i>)-But-2-enoato-\k<i>O</i>]chlorido(2,2'-diamino-4,4'-bi-1,3-thiazole-\
\k^2^<i>N</i>^3^,<i>N</i>^3'^)zinc(II) monohydrate
;
loop_
    _publ_author_name
    _publ_author_address
    'Mei Du'
;
Department of Chemistry
Shanghai University
People's Republic of China
;
    'Yan-Li Wang'
;
Department of Chemistry
Shanghai University
People's Republic of China
;
    'Bing-Xin Liu'
;
Department of Chemistry
Shanghai University
People's Republic of China
;
    'Duan-Jun Xu'
;
Department of Chemistry
Zhejiang University
People's Republic of China
;
