# Supplementary material for: [(E)-But-2-enoato-κO]chlorido(2,2′-diamino-4,4′-bi-1,3-thia­zole-κ2 N 3,N 3′)zinc(II) monohydrate
Source: Acta Crystallogr Sect E Struct Rep Online. 2010 Mar 27;66(Pt 4):m466. doi: 10.1107/S160053681001113X (PMC2984061; doi:10.1107/S160053681001113X)
Supplement: Supplementary file 2 [file e-66-0m466-Isup2.hkl]

#
# h,k,l, Fc-squared, Fo-squared, sigma(Fo-squared) and status flag
#
data_I
_shelx_title ' dm373  in p21/n'
_shelx_refln_list_code          4
_shelx_F_calc_maximum      271.50
_exptl_crystal_F_000       816.00
_reflns_d_resolution_high  0.8404
 
loop_
 _symmetry_equiv_pos_as_xyz
 'x, y, z'
 '-x+1/2, y+1/2, -z+1/2'
 '-x, -y, -z'
 'x-1/2, -y-1/2, z-1/2'
 
_cell_length_a     7.2782
_cell_length_b    16.2846
_cell_length_c    13.2370
_cell_angle_alpha  90.000
_cell_angle_beta   99.252
_cell_angle_gamma  90.000
 
_shelx_F_squared_multiplier     1.000
 
loop_
 _refln_index_h
 _refln_index_k
 _refln_index_l
 _refln_F_squared_calc
 _refln_F_squared_meas
 _refln_F_squared_sigma
 _refln_observed_status
   2   0   0     1293.38     1129.43     35.09 o
   4   0   0     5299.82     4838.93    114.76 o
   6   0   0      721.16      876.95     35.41 o
   8   0   0      402.40      420.73     46.74 o
   1   1   0        0.76       -2.72      2.72 o
   2   1   0     3755.15     3850.28     71.68 o
   3   1   0      257.73      277.91     11.15 o
   4   1   0     7253.90     7333.57     87.83 o
   5   1   0     1688.46     1708.22     36.79 o
   6   1   0       21.17        6.76      7.95 o
   7   1   0      158.91       98.58     17.16 o
   8   1   0      410.89      508.68     74.43 o
   0   2   0      709.81      758.69     13.87 o
   1   2   0    20194.64    20140.18    140.74 o
   2   2   0    10136.76    10497.43     89.58 o
   3   2   0     3731.26     3698.32     48.73 o
   4   2   0      459.30      459.90     16.41 o
   5   2   0      727.89      727.32     45.65 o
   6   2   0       16.99       20.58     10.22 o
   7   2   0      457.75      469.40     29.84 o
   8   2   0       92.10       49.49     16.71 o
   1   3   0      360.71      339.01      8.46 o
   2   3   0     3751.83     4094.44     35.78 o
   3   3   0      468.22      467.88     13.63 o
   4   3   0     2796.71     2824.46     49.76 o
   5   3   0     1781.60     1889.25     54.76 o
   6   3   0      355.04      320.68     23.84 o
   7   3   0      413.61      458.63     29.55 o
   8   3   0       90.12       59.11     23.50 o
   0   4   0    37387.32    36719.01    404.36 o
   1   4   0      265.15      284.40      7.35 o
   2   4   0     5945.28     5916.25     55.05 o
   3   4   0       11.50       26.65      3.48 o
   4   4   0      555.44      523.43     14.25 o
   5   4   0      104.63      118.19     18.40 o
   6   4   0     2859.72     3114.00     75.90 o
   7   4   0      159.53      186.86     22.13 o
   8   4   0      258.56      239.59     41.05 o
   1   5   0    11981.06    11966.25    101.67 o
   2   5   0       86.81       95.43      6.26 o
   3   5   0     3282.43     3034.25     35.83 o
   4   5   0     3793.46     3974.90     41.28 o
   5   5   0      500.74      443.58     17.79 o
   6   5   0      958.74     1032.61     29.44 o
   7   5   0      250.81      227.88     39.15 o
   8   5   0      200.95      191.35     39.41 o
   0   6   0       28.07       48.41      6.48 o
   1   6   0     8975.23     9279.21     83.08 o
   2   6   0      405.73      444.61     11.55 o
   3   6   0     4169.95     4031.63     44.53 o
   4   6   0      493.79      464.84     14.47 o
   5   6   0     1096.58     1115.73     62.56 o
   6   6   0       55.72       68.68     12.93 o
   7   6   0       90.96       45.69     23.04 o
   8   6   0        0.86       -8.86     12.99 o
   1   7   0      407.63      364.98     20.25 o
   2   7   0      151.57      133.52      9.04 o
   3   7   0     1371.30     1480.18     25.17 o
   4   7   0      834.33      959.23     18.49 o
   5   7   0      528.27      568.48     22.00 o
   6   7   0      876.47      906.75     50.96 o
   7   7   0      937.18      950.36     46.03 o
   0   8   0    31233.89    31816.05    688.70 o
   1   8   0       48.37       28.69      4.72 o
   2   8   0     4186.88     4125.53     47.57 o
   3   8   0     1290.82     1286.55     23.94 o
   4   8   0     1466.97     1423.97     26.70 o
   5   8   0      768.66      780.05     37.37 o
   6   8   0       49.61       26.77     25.01 o
   7   8   0       66.94       52.15     17.90 o
   1   9   0       17.32       43.02      5.41 o
   2   9   0      330.66      386.90     17.36 o
   3   9   0      488.44      477.20     15.02 o
   4   9   0      969.40     1005.88     40.13 o
   5   9   0      955.33      947.39     42.05 o
   6   9   0      247.06      257.97     27.98 o
   7   9   0        6.15      -11.96     13.38 o
   0  10   0      155.58      153.39     19.25 o
   1  10   0     5872.18     5979.76     64.87 o
   2  10   0      313.90      342.56     17.07 o
   3  10   0     3115.31     3002.96     42.43 o
   4  10   0        6.32       -1.07      9.02 o
   5  10   0      101.18       85.64     17.51 o
   6  10   0      410.77      376.35     35.55 o
   7  10   0       82.25      106.79     29.65 o
   1  11   0     2676.09     2666.25     40.32 o
   2  11   0      249.69      268.45     12.62 o
   3  11   0      100.74       87.98     15.35 o
   4  11   0       58.20       48.19     14.21 o
   5  11   0      682.33      712.08     38.92 o
   6  11   0       36.52       48.25     20.65 o
   7  11   0      579.30      593.54     43.56 o
   0  12   0     6638.34     6632.01    104.22 o
   1  12   0       79.49       67.87      7.88 o
   2  12   0     1004.83     1011.23     23.73 o
   3  12   0      477.42      409.23     31.88 o
   4  12   0     1770.48     1833.34     59.75 o
   5  12   0      105.94      133.34     52.73 o
   6  12   0       19.49       29.43     15.47 o
   1  13   0       13.08       16.60      6.23 o
   2  13   0      249.06      268.11     17.60 o
   3  13   0      318.77      352.09     33.16 o
   4  13   0      916.47      869.70     49.23 o
   5  13   0       31.42       27.39     15.66 o
   6  13   0      276.31      248.59     31.71 o
   0  14   0      339.32      376.39     23.33 o
   1  14   0     1057.91     1118.87     32.83 o
   2  14   0      498.30      478.50     67.52 o
   3  14   0     2459.25     2414.76     68.17 o
   4  14   0       11.97       -9.92     11.15 o
   5  14   0       14.76        7.53     15.44 o
   1  15   0      742.01      733.71     27.32 o
   2  15   0      486.61      432.71     30.23 o
   3  15   0      109.89       84.90     17.93 o
   4  15   0       45.94       20.12     15.57 o
   5  15   0       93.04       79.69     21.08 o
   0  16   0       72.14       53.22     20.36 o
   1  16   0       35.19       18.77     10.10 o
   2  16   0     2428.27     2443.46    128.24 o
   3  16   0      157.49      163.16     44.45 o
   4  16   0       21.66       25.06     15.36 o
   1  17   0       89.22      100.95     23.53 o
   2  17   0      389.33      351.57     30.11 o
   3  17   0      359.56      355.63     32.66 o
   4  17   0       12.81        5.38     19.38 o
   0  18   0       16.80      -15.58     15.58 o
   1  18   0      963.16      840.08     57.15 o
   2  18   0       53.34       65.50     23.80 o
   3  18   0      223.81      243.64     31.52 o
   1  19   0        0.21      -18.40     19.31 o
  -7   0   1        3.00       20.03     15.97 o
  -5   0   1      219.72      193.09     17.15 o
  -3   0   1     3191.80     3002.71     73.12 o
  -1   0   1     8028.15     8366.59     99.91 o
   1   0   1    21532.00    20852.73    333.20 o
   3   0   1     6576.71     6120.69    127.91 o
   5   0   1     2919.49     2951.25     91.52 o
   7   0   1      643.10      770.69     53.68 o
  -8   1   1        3.26       -2.29     12.62 o
  -7   1   1       29.72       22.86     10.12 o
  -6   1   1     1875.04     1910.85     43.36 o
  -5   1   1     4843.07     4904.56    107.44 o
  -4   1   1       48.15       64.39      7.96 o
  -3   1   1      819.04      825.11     19.17 o
  -2   1   1    26931.07    26407.09    242.88 o
  -1   1   1     3478.11     3518.55     38.05 o
   0   1   1    18437.90    16296.53    277.76 o
   1   1   1     1800.50     1574.89     21.37 o
   2   1   1     1460.13     1749.33     27.22 o
   3   1   1     1079.51     1157.97     30.48 o
   4   1   1        2.58        6.20      5.74 o
   5   1   1     1550.30     1565.02     56.34 o
   6   1   1     1484.24     1493.26     47.99 o
   7   1   1       21.48       22.34     12.68 o
   8   1   1      354.46      309.50     29.53 o
  -8   2   1       22.62       22.26     18.33 o
  -7   2   1       30.52       34.26     12.36 o
  -6   2   1        0.85       -4.38      6.72 o
  -5   2   1      236.70      231.05     14.60 o
  -4   2   1       72.77      110.29      9.61 o
  -3   2   1      778.40      811.68     18.84 o
  -2   2   1    45023.02    43501.04    391.20 o
  -1   2   1       35.67       49.64      5.23 o
   0   2   1     2196.04     2320.19     32.02 o
   1   2   1      700.55      668.25     12.40 o
   2   2   1      871.87      761.11     12.99 o
   3   2   1       24.55       22.07      4.13 o
   4   2   1     8237.11     8111.75     94.24 o
   5   2   1      161.69      163.20     12.77 o
   6   2   1       37.79       33.35     17.09 o
   7   2   1        1.10       -9.65      9.95 o
   8   2   1      986.88      983.88     53.88 o
  -8   3   1      177.05      174.07     36.99 o
  -7   3   1      758.64      726.31     34.86 o
  -6   3   1     1989.50     2026.53     57.35 o
  -5   3   1      411.73      394.60     17.03 o
  -4   3   1     1279.40     1278.85     27.40 o
  -3   3   1     6790.16     6975.29     78.31 o
  -2   3   1     1454.89     1681.06     36.91 o
  -1   3   1      450.28      388.71      9.86 o
   0   3   1     1138.48     1077.80     15.81 o
   1   3   1    12582.67    12899.60    171.06 o
   2   3   1      195.10      196.17      7.67 o
   3   3   1     1955.92     1948.80     41.18 o
   4   3   1      396.07      421.08     18.34 o
   5   3   1       56.31       56.08     12.18 o
   6   3   1      317.46      352.98     25.53 o
   7   3   1      697.01      741.52     36.85 o
   8   3   1      214.12      219.22     26.87 o
  -8   4   1       14.22       27.23     22.52 o
  -7   4   1      174.49      185.39     34.04 o
  -6   4   1       97.43       83.14     21.11 o
  -5   4   1      100.92      110.49     10.75 o
  -4   4   1      273.33      252.71     12.26 o
  -3   4   1     1954.68     2000.89     21.54 o
  -2   4   1     2203.50     2387.31     24.31 o
  -1   4   1     2978.22     3222.21     28.73 o
   0   4   1     6134.49     6474.81     64.76 o
   1   4   1    26096.80    24669.73    226.46 o
   2   4   1     2169.95     2318.82     27.24 o
   3   4   1     3788.02     3768.93     37.34 o
   4   4   1     2719.08     2796.45     33.25 o
   5   4   1     2276.16     2306.37     43.24 o
   6   4   1        1.39       -3.52      7.18 o
   7   4   1      789.36      778.03     29.56 o
   8   4   1        1.44        6.42     19.38 o
  -8   5   1       50.11       37.90     21.86 o
  -7   5   1      486.43      538.91     35.53 o
  -6   5   1     2445.53     2549.99     67.28 o
  -5   5   1      934.38      976.94     19.91 o
  -4   5   1      997.28     1040.33     19.85 o
  -3   5   1     5590.03     5511.04     50.24 o
  -2   5   1     4451.80     4309.25     38.98 o
  -1   5   1      534.28      709.78     15.99 o
   0   5   1      212.16      277.98     10.92 o
   1   5   1     7470.83     7267.89     76.42 o
   2   5   1      208.37      236.16     13.15 o
   3   5   1       79.17       72.30      8.26 o
   4   5   1      184.90      190.28     10.66 o
   5   5   1      351.03      341.77     16.56 o
   6   5   1      619.27      604.08     53.28 o
   7   5   1       23.47       18.62     10.19 o
   8   5   1      186.86      121.83     33.91 o
  -8   6   1      169.83      119.49     23.40 o
  -7   6   1      169.57      250.48     27.46 o
  -6   6   1       12.71       12.21     12.70 o
  -5   6   1      636.45      623.33     15.76 o
  -4   6   1       99.08      110.30      8.81 o
  -3   6   1     2018.16     1941.34     24.34 o
  -2   6   1     8853.56     9055.63     73.29 o
  -1   6   1      141.14      144.15     10.06 o
   0   6   1     7172.33     7290.22     82.79 o
   1   6   1     1539.29     1434.29     21.71 o
   2   6   1     8938.33     8435.04     91.19 o
   3   6   1     2205.95     2277.10     30.39 o
   4   6   1     2261.53     2212.03     39.52 o
   5   6   1      662.22      627.14     21.03 o
   6   6   1     1204.59     1244.42     32.98 o
   7   6   1        0.82        8.77     17.81 o
   8   6   1      430.18      425.38     54.86 o
  -8   7   1        4.51      -13.36     13.36 o
  -7   7   1      363.06      342.02     31.95 o
  -6   7   1     2148.64     2219.43     93.78 o
  -5   7   1     1499.17     1495.48     36.24 o
  -4   7   1      349.38      363.93     15.10 o
  -3   7   1       32.15       26.47      3.89 o
  -2   7   1     8702.63     8724.98     86.01 o
  -1   7   1    10369.88    10954.85    107.63 o
   0   7   1     5011.49     5101.77     52.40 o
   1   7   1      615.83      635.76     15.92 o
   2   7   1      220.76      224.43     11.95 o
   3   7   1       82.56       94.96     10.92 o
   4   7   1      389.47      426.33     16.92 o
   5   7   1       19.27       22.85      9.48 o
   6   7   1       92.63       96.65     16.15 o
   7   7   1      761.47      741.36     59.83 o
  -7   8   1       62.59       84.64     19.10 o
  -6   8   1      180.89      193.89     24.01 o
  -5   8   1       22.85       35.63     12.47 o
  -4   8   1      703.29      694.99     23.11 o
  -3   8   1      426.26      434.94     19.04 o
  -2   8   1       97.77      105.11      6.80 o
  -1   8   1     3084.19     3130.76     41.88 o
   0   8   1      230.13      274.25     10.04 o
   1   8   1    10446.67    10187.53     94.70 o
   2   8   1      662.81      630.24     16.16 o
   3   8   1     3130.72     3121.56     42.74 o
   4   8   1      371.56      356.66     18.90 o
   5   8   1     1120.61     1224.50     39.25 o
   6   8   1      198.62      179.24     34.24 o
   7   8   1      317.14      423.39     41.37 o
  -7   9   1       23.25       -6.43     11.99 o
  -6   9   1        2.77        1.78     11.46 o
  -5   9   1      937.51      958.03     41.83 o
  -4   9   1     1250.35     1316.16     45.31 o
  -3   9   1     4868.15     4959.19     71.76 o
  -2   9   1     1899.59     2041.81     29.96 o
  -1   9   1      252.09      272.78     10.55 o
   0   9   1     1716.90     1886.15     28.86 o
   1   9   1     7124.80     6956.21     71.53 o
   2   9   1       25.92       29.85      6.23 o
   3   9   1      509.37      530.92     16.67 o
   4   9   1       23.48       18.58      7.33 o
   5   9   1      390.55      410.62     31.43 o
   6   9   1     1003.12      989.04     46.70 o
   7   9   1       19.14        8.39     15.89 o
  -7  10   1      307.24      319.61     33.34 o
  -6  10   1       27.41       35.23     15.34 o
  -5  10   1     1726.68     1786.99     59.01 o
  -4  10   1      397.84      382.54     48.93 o
  -3  10   1     2963.12     2792.46     65.86 o
  -2  10   1     2109.12     2242.67     33.24 o
  -1  10   1      361.61      365.41     17.05 o
   0  10   1     3964.90     3948.57     50.07 o
   1  10   1     1154.07     1088.51     22.52 o
   2  10   1      845.87      823.83     20.15 o
   3  10   1     2416.24     2481.21     39.01 o
   4  10   1     1835.82     1914.61     41.81 o
   5  10   1     1083.71     1026.35     45.02 o
   6  10   1       39.39       39.73     15.60 o
   7  10   1        0.86       15.94     15.30 o
  -7  11   1      121.48       65.21     21.86 o
  -6  11   1      976.14      965.75     54.43 o
  -5  11   1      458.09      451.36     40.39 o
  -4  11   1     1369.35     1254.85     67.43 o
  -3  11   1      217.49      205.04     21.13 o
  -2  11   1      290.04      284.66     15.70 o
  -1  11   1     3541.44     3592.01     46.53 o
   0  11   1     2190.94     2191.75     34.36 o
   1  11   1      232.02      188.37     11.15 o
   2  11   1        9.32        8.58      5.24 o
   3  11   1       94.71       98.40     11.65 o
   4  11   1      380.46      378.67     29.52 o
   5  11   1       56.96       69.24     20.95 o
   6  11   1      119.80      132.68     23.57 o
  -6  12   1      160.42      100.06     20.80 o
  -5  12   1        2.44        3.41     12.93 o
  -4  12   1      406.51      373.38     29.81 o
  -3  12   1      687.26      730.66     34.43 o
  -2  12   1      186.87      167.23     13.65 o
  -1  12   1      746.15      715.53     19.51 o
   0  12   1      380.37      398.89     15.06 o
   1  12   1     3576.57     3723.11     50.33 o
   2  12   1       31.44       22.67      6.31 o
   3  12   1      906.53      899.30     39.23 o
   4  12   1     1299.73     1357.54     51.01 o
   5  12   1      768.79      786.03     42.30 o
   6  12   1        4.27      -10.88     11.68 o
  -6  13   1       58.53       65.33     19.23 o
  -5  13   1      976.08      983.10     84.35 o
  -4  13   1      384.72      372.67     30.75 o
  -3  13   1     1470.38     1474.02     50.70 o
  -2  13   1     1435.99     1472.16     47.42 o
  -1  13   1      123.43       84.94     11.92 o
   0  13   1       46.52       46.10      9.81 o
   1  13   1      755.49      786.45     40.49 o
   2  13   1     1374.57     1391.30     30.94 o
   3  13   1      619.48      543.60     31.91 o
   4  13   1       93.47      109.16     19.49 o
   5  13   1      797.13      854.07     82.52 o
   6  13   1      141.13      142.08     28.28 o
  -5  14   1        7.51       -6.37     13.32 o
  -4  14   1       19.12        1.07     11.53 o
  -3  14   1       69.80       40.05     14.17 o
  -2  14   1       94.99      156.82     42.39 o
  -1  14   1       23.42       28.94      9.06 o
   0  14   1     2193.32     2159.70     38.14 o
   1  14   1      853.46      864.17     30.17 o
   2  14   1     1910.91     1987.94     74.16 o
   3  14   1      337.12      361.75     29.73 o
   4  14   1      678.66      721.66     40.27 o
   5  14   1      248.60      231.08     28.96 o
  -5  15   1      165.03      147.21     30.41 o
  -4  15   1     1049.60     1066.42     97.24 o
  -3  15   1      126.61      148.11     21.73 o
  -2  15   1      197.62      198.63     22.59 o
  -1  15   1       70.10       81.69     13.88 o
   0  15   1       32.96       21.26      8.91 o
   1  15   1      116.60      117.68     11.94 o
   2  15   1      290.14      275.55     36.14 o
   3  15   1       27.73       22.01     14.28 o
   4  15   1      105.01       99.66     20.71 o
   5  15   1       84.65      140.81     26.16 o
  -4  16   1       92.80      107.04     21.82 o
  -3  16   1        8.26       11.23     12.68 o
  -2  16   1        2.45       -1.88     10.73 o
  -1  16   1      657.82      712.73     50.54 o
   0  16   1       43.44       35.27     10.10 o
   1  16   1     1213.91     1277.80     48.47 o
   2  16   1       12.48       13.13     12.83 o
   3  16   1      621.48      626.62     55.15 o
   4  16   1      156.96      202.42     27.47 o
  -4  17   1      171.59      196.40     27.51 o
  -3  17   1     1337.40     1147.85     50.64 o
  -2  17   1      131.96      139.26     33.55 o
  -1  17   1       10.16        0.46     12.05 o
   0  17   1        2.16        7.47     11.82 o
   1  17   1      550.95      572.65     32.10 o
   2  17   1       71.73       53.78     21.86 o
   3  17   1       24.53       20.77     14.62 o
  -3  18   1       19.84       11.00     15.55 o
  -2  18   1       58.20       59.85     18.49 o
  -1  18   1        3.83        6.85     14.06 o
   0  18   1     1324.94     1545.03     73.84 o
   1  18   1       48.92       43.34     21.67 o
   2  18   1      702.84      806.76     59.83 o
   3  18   1        1.27        1.85     15.97 o
  -1  19   1      660.98      705.23     54.73 o
   0  19   1       45.27       90.93     27.89 o
   1  19   1       48.36       37.71     25.46 o
  -8   0   2      596.81      581.24     51.78 o
  -6   0   2      206.31      222.40     20.54 o
  -4   0   2       11.69       11.33      6.06 o
  -2   0   2    73711.55    64836.57    595.85 o
   0   0   2     4680.44     4546.25     46.14 o
   2   0   2     3311.11     3281.65     53.90 o
   4   0   2     1419.49     1460.93     56.63 o
   6   0   2     3672.68     3643.39    114.36 o
   8   0   2      397.27      475.98     48.18 o
  -8   1   2      396.22      427.27     45.76 o
  -7   1   2       20.34        9.37      8.06 o
  -6   1   2      175.06      216.86     14.51 o
  -5   1   2     2150.70     2066.73     40.84 o
  -4   1   2    10010.88    10064.41    112.27 o
  -3   1   2      586.04      645.33     14.26 o
  -2   1   2     2011.24     1850.35     19.47 o
  -1   1   2     7626.92     7433.55    171.61 o
   0   1   2      141.93      142.15      3.60 o
   1   1   2     1023.77     1087.78     17.60 o
   2   1   2     6582.09     6403.09     71.94 o
   3   1   2      479.45      535.90     32.39 o
   4   1   2       46.47       46.16      9.23 o
   5   1   2       10.74        9.72      7.98 o
   6   1   2       27.77       36.15     12.35 o
   7   1   2        2.25       -1.18     10.30 o
   8   1   2      141.91      139.86     22.33 o
  -8   2   2       22.10        3.34     20.88 o
  -7   2   2      259.00      290.78     24.87 o
  -6   2   2       77.23       78.67     11.49 o
  -5   2   2      300.63      319.08     16.14 o
  -4   2   2     2036.41     2101.38     32.11 o
  -3   2   2      227.77      248.18     12.64 o
  -2   2   2     2752.04     2951.41     32.10 o
  -1   2   2       26.51       38.22      4.08 o
   0   2   2      515.10      524.54     21.24 o
   1   2   2    18214.89    17165.21    232.00 o
   2   2   2      165.85      174.99     10.61 o
   3   2   2      569.64      572.55     17.34 o
   4   2   2      160.99      179.48     13.59 o
   5   2   2     2723.29     2790.29     70.96 o
   6   2   2       88.95       73.44     14.51 o
   7   2   2      432.05      392.16     29.38 o
   8   2   2       33.88       33.57     15.05 o
  -8   3   2       73.32       65.74     20.28 o
  -7   3   2       10.62        9.82     16.82 o
  -6   3   2        4.06        3.09      5.57 o
  -5   3   2     3585.54     3422.93     47.52 o
  -4   3   2     7657.00     7947.44     80.55 o
  -3   3   2      502.18      477.91     13.63 o
  -2   3   2     5865.39     5949.05     55.77 o
  -1   3   2     4040.11     4073.68     46.76 o
   0   3   2     6185.77     6544.31     66.35 o
   1   3   2     6584.33     6764.26     71.29 o
   2   3   2    10663.52    10115.54     89.68 o
   3   3   2      308.38      332.22     15.66 o
   4   3   2     1473.00     1448.17     22.54 o
   5   3   2      233.76      207.38     18.98 o
   6   3   2       30.09        8.42      8.89 o
   7   3   2        0.59       -7.96      7.96 o
   8   3   2       25.55       23.44     12.49 o
  -8   4   2      897.24      813.83     61.80 o
  -7   4   2      151.83      173.78     25.63 o
  -6   4   2       21.41       23.90      8.22 o
  -5   4   2      443.50      441.64     15.75 o
  -4   4   2      135.11      187.04      9.92 o
  -3   4   2       62.76       49.18      4.95 o
  -2   4   2      334.49      376.48      8.71 o
  -1   4   2     1151.40     1217.59     17.05 o
   0   4   2      989.52      995.96     35.21 o
   1   4   2       10.51        9.27      3.30 o
   2   4   2     1227.58     1138.25     22.64 o
   3   4   2      133.79      127.11     12.36 o
   4   4   2      148.81      148.39     13.05 o
   5   4   2        4.43       -3.71      5.66 o
   6   4   2     4079.23     4088.11     67.69 o
   7   4   2        0.23        7.06      9.15 o
   8   4   2      121.58      123.75     17.50 o
  -8   5   2       22.09       33.84     23.04 o
  -7   5   2        0.71        7.76     14.21 o
  -6   5   2       24.32       29.70     10.51 o
  -5   5   2      906.66      929.06     27.71 o
  -4   5   2     1597.57     1573.27     22.77 o
  -3   5   2     6431.14     6674.68     57.26 o
  -2   5   2     9146.82     9043.63     71.30 o
  -1   5   2      367.69      417.75     12.62 o
   0   5   2      138.71      115.30      7.66 o
   1   5   2     4252.22     4040.21     59.03 o
   2   5   2    12869.91    12857.98    131.06 o
   3   5   2        4.61        2.97      5.84 o
   4   5   2       96.30      128.64      9.26 o
   5   5   2       91.55       78.22     15.38 o
   6   5   2      111.67      102.30     21.61 o
   7   5   2       49.83       26.56     10.92 o
   8   5   2        0.12       10.74     21.80 o
  -8   6   2        8.22       10.87     19.38 o
  -7   6   2      889.36      993.63     44.23 o
  -6   6   2       46.22       44.40     13.63 o
  -5   6   2      107.38       99.82     19.72 o
  -4   6   2      540.41      582.59     15.65 o
  -3   6   2     4468.65     4600.33     43.21 o
  -2   6   2      490.58      582.07     10.33 o
  -1   6   2     8851.28     8959.71     85.27 o
   0   6   2      648.07      645.80     14.76 o
   1   6   2       92.95       74.00      6.81 o
   2   6   2      801.12      824.29     19.96 o
   3   6   2     1746.31     1695.36     32.57 o
   4   6   2       67.58       88.06     19.67 o
   5   6   2     1629.83     1591.67     37.22 o
   6   6   2       89.35       92.37     12.32 o
   7   6   2      658.79      630.18     26.51 o
  -8   7   2        1.35        9.36     21.60 o
  -7   7   2        1.64        4.36     19.70 o
  -6   7   2        1.49       -1.32     12.96 o
  -5   7   2     2012.09     1972.81     42.76 o
  -4   7   2     1025.37     1109.94     28.80 o
  -3   7   2     1075.76     1056.12     16.36 o
  -2   7   2     4621.63     4812.66     68.02 o
  -1   7   2     2163.96     2145.51     27.69 o
   0   7   2       14.60        1.69      3.09 o
   1   7   2     7147.39     7275.57    137.29 o
   2   7   2     2657.06     2688.66     41.54 o
   3   7   2        8.73        2.48      4.40 o
   4   7   2       46.00       45.49      8.16 o
   5   7   2     2067.01     2005.52     52.78 o
   6   7   2       65.62       40.75     25.89 o
   7   7   2      379.50      454.38     53.02 o
  -7   8   2       72.73       44.98     15.84 o
  -6   8   2      470.47      453.68     32.39 o
  -5   8   2      432.34      427.08     20.80 o
  -4   8   2      420.69      387.22     37.37 o
  -3   8   2     1149.47     1165.27     28.59 o
  -2   8   2     1368.49     1525.51     22.83 o
  -1   8   2     2852.14     2762.71     50.35 o
   0   8   2       81.62       58.84     11.06 o
   1   8   2     6214.33     6152.37     64.74 o
   2   8   2     3563.60     3674.62     52.33 o
   3   8   2     3822.13     3712.49     55.34 o
   4   8   2     1160.90     1131.13     29.24 o
   5   8   2      118.76      107.40     15.17 o
   6   8   2     1412.78     1557.70     49.72 o
   7   8   2       53.34       38.16     22.72 o
  -7   9   2        5.88        1.22     13.28 o
  -6   9   2      353.97      365.51     41.90 o
  -5   9   2      270.11      258.06     18.03 o
  -4   9   2     1804.35     1824.78     40.29 o
  -3   9   2     1553.12     1612.81     46.52 o
  -2   9   2     5342.64     5367.82     65.79 o
  -1   9   2     1211.84     1218.18     21.79 o
   0   9   2       10.84        8.39      4.09 o
   1   9   2      385.85      370.42     12.97 o
   2   9   2     2504.70     2538.38     39.20 o
   3   9   2     1178.50     1142.88     28.22 o
   4   9   2      326.24      260.52     15.75 o
   5   9   2      731.56      720.15     31.73 o
   6   9   2      146.34      122.22     30.64 o
   7   9   2      189.47      173.02     37.12 o
  -7  10   2       18.25       26.01     21.77 o
  -6  10   2      236.51      235.89     27.08 o
  -5  10   2     1471.69     1484.02    117.08 o
  -4  10   2       70.90       70.92     18.20 o
  -3  10   2       43.59       45.04     11.45 o
  -2  10   2       27.08       30.74      6.83 o
  -1  10   2      934.60     1006.68     20.66 o
   0  10   2      421.68      387.00     13.35 o
   1  10   2     3790.48     3947.57     49.90 o
   2  10   2      107.21      154.94     10.54 o
   3  10   2      591.04      603.14     27.03 o
   4  10   2      442.20      447.44     33.42 o
   5  10   2     1114.04     1055.32     65.92 o
   6  10   2       99.17       86.33     20.21 o
   7  10   2      136.35      177.49     28.12 o
  -7  11   2       70.47      120.85     24.81 o
  -6  11   2      188.97      140.37     23.09 o
  -5  11   2     1772.85     1856.13     80.94 o
  -4  11   2     1593.01     1690.08     54.51 o
  -3  11   2       12.47        4.36      8.11 o
  -2  11   2      137.43      158.71     12.27 o
  -1  11   2     6916.01     6934.23     73.65 o
   0  11   2     1891.19     1746.88     30.44 o
   1  11   2      250.75      251.18     12.62 o
   2  11   2      151.09      173.89     11.71 o
   3  11   2      879.19      862.55     23.38 o
   4  11   2       70.26       51.86     12.28 o
   5  11   2      818.77      795.47     41.35 o
   6  11   2       23.68       35.80     17.63 o
  -6  12   2      140.57       96.74     30.41 o
  -5  12   2      876.48      799.78     41.47 o
  -4  12   2      157.18      148.06     42.98 o
  -3  12   2      189.71      159.43     23.83 o
  -2  12   2      109.44      124.12     16.20 o
  -1  12   2       24.10       14.10      6.28 o
   0  12   2      352.67      368.87     14.71 o
   1  12   2      596.21      610.57     19.05 o
   2  12   2       70.55       63.17      8.54 o
   3  12   2      378.52      413.86     17.82 o
   4  12   2     1568.03     1459.57     53.43 o
   5  12   2        8.81       11.83     13.40 o
   6  12   2      209.36      193.99     27.82 o
  -6  13   2       18.95       60.71     19.39 o
  -5  13   2       18.05       37.32     15.00 o
  -4  13   2      616.02      592.64     35.09 o
  -3  13   2      983.28     1065.83     42.64 o
  -2  13   2      804.45      821.50     35.18 o
  -1  13   2      201.90      233.56     16.12 o
   0  13   2     2382.07     2396.39     39.31 o
   1  13   2      244.00      242.54     20.82 o
   2  13   2     1277.33     1312.55     29.79 o
   3  13   2      231.85      258.26     31.11 o
   4  13   2      921.85      854.76     42.21 o
   5  13   2       17.52       -5.44     13.08 o
   6  13   2        2.48       -3.81     13.52 o
  -5  14   2      257.91      297.50     30.97 o
  -4  14   2       35.64       26.11     14.14 o
  -3  14   2        1.99        3.54     10.72 o
  -2  14   2       88.07       79.78     20.65 o
  -1  14   2       30.59       44.27      9.60 o
   0  14   2      666.08      669.29     24.86 o
   1  14   2        2.05       -3.60      6.08 o
   2  14   2      397.07      419.50     21.59 o
   3  14   2     1227.94     1147.86     46.87 o
   4  14   2        4.41        3.43     13.50 o
   5  14   2       99.20       62.58     18.69 o
  -5  15   2      344.28      339.91     54.86 o
  -4  15   2        9.78       31.51     14.87 o
  -3  15   2      136.76      146.25     28.05 o
  -2  15   2      563.31      597.63     33.10 o
  -1  15   2     1818.92     1841.98     75.35 o
   0  15   2      492.97      480.93     22.07 o
   1  15   2     1096.39     1113.73     28.75 o
   2  15   2       63.28       67.95     16.19 o
   3  15   2       95.69       87.62     18.35 o
   4  15   2        3.23       -3.11     13.59 o
   5  15   2      419.48      449.60     40.75 o
  -4  16   2      527.57      493.44     37.62 o
  -3  16   2      187.84      160.02     48.18 o
  -2  16   2      629.29      626.75     35.02 o
  -1  16   2       53.60       35.00     13.72 o
   0  16   2        8.92        2.03      8.40 o
   1  16   2       37.47       57.18     11.79 o
   2  16   2      899.14      856.56     40.70 o
   3  16   2      562.94      588.87     41.86 o
   4  16   2      533.14      511.51     39.32 o
  -4  17   2        2.66       10.52     15.25 o
  -3  17   2      371.70      372.56     33.19 o
  -2  17   2      944.54      934.43     43.96 o
  -1  17   2      165.40      159.38     21.56 o
   0  17   2      434.64      419.21     28.84 o
   1  17   2      122.56      110.77     18.37 o
   2  17   2      521.85      534.96     50.60 o
   3  17   2       62.97       67.87     19.19 o
  -3  18   2      105.85       68.58     20.25 o
  -2  18   2       61.82       35.16     16.48 o
  -1  18   2        3.59        1.46     13.21 o
   0  18   2        6.91       11.59     17.02 o
   1  18   2      217.91      206.94     50.08 o
   2  18   2       12.62       15.58     20.82 o
  -1  19   2      255.04      241.14     27.76 o
   0  19   2      638.98      747.26     55.45 o
   1  19   2      307.93      305.19     40.91 o
  -7   0   3      149.84      194.37     22.44 o
  -5   0   3     2569.76     2762.25     80.31 o
  -3   0   3     8119.60     8195.03     88.32 o
  -1   0   3     5457.35     5846.84     60.07 o
   1   0   3      424.45      489.66     22.58 o
   3   0   3     1984.30     2030.39     63.37 o
   5   0   3     1138.67     1097.61     54.79 o
   7   0   3      310.41      243.85     34.76 o
  -8   1   3      192.96      226.50     28.30 o
  -7   1   3       13.26       16.51      8.34 o
  -6   1   3      195.69      175.97     13.26 o
  -5   1   3       26.63       22.06      5.95 o
  -4   1   3      186.23      212.98      8.02 o
  -3   1   3     1823.86     1678.98     20.79 o
  -2   1   3     2293.58     2511.27     24.32 o
  -1   1   3      255.52      333.42      6.08 o
   0   1   3    11822.91    11803.65     73.05 o
   1   1   3      631.30      684.17     17.24 o
   2   1   3     1184.62     1187.92     20.39 o
   3   1   3     4380.44     4007.92     56.88 o
   4   1   3     2067.46     2047.21     49.62 o
   5   1   3      403.95      361.37     40.72 o
   6   1   3     1138.40     1114.75     42.54 o
   7   1   3      175.29      142.66     20.20 o
   8   1   3        5.81       32.74     14.56 o
  -8   2   3      326.58      354.19     80.39 o
  -7   2   3       29.76       25.91     10.63 o
  -6   2   3      207.72      214.78     12.51 o
  -5   2   3      538.27      577.08     19.83 o
  -4   2   3    25578.01    25351.76    188.31 o
  -3   2   3      855.58      871.40     13.31 o
  -2   2   3      334.17      315.49      9.99 o
  -1   2   3     2370.93     2483.53     26.73 o
   0   2   3       30.51       22.92      4.73 o
   1   2   3     8428.11     8711.92     89.97 o
   2   2   3      579.69      516.68     12.95 o
   3   2   3     3900.84     4042.82     40.79 o
   4   2   3     5176.74     5091.45     72.14 o
   5   2   3      666.35      660.97     35.91 o
   6   2   3        3.40        8.31      9.93 o
   7   2   3       20.01       30.75     13.30 o
   8   2   3      241.79      265.59     24.05 o
  -8   3   3      170.38      170.52     35.91 o
  -7   3   3       18.16       26.11     11.14 o
  -6   3   3      105.31       97.23     15.29 o
  -5   3   3      468.87      416.19     15.28 o
  -4   3   3    10907.70    11005.82    103.79 o
  -3   3   3      932.21      945.95     17.58 o
  -2   3   3     1913.68     1882.67     37.38 o
  -1   3   3     2847.80     2725.22     35.68 o
   0   3   3    11693.99    11826.96    114.48 o
   1   3   3      269.54      193.89     10.40 o
   2   3   3       49.71       24.08      4.88 o
   3   3   3     1259.56     1259.64     23.61 o
   4   3   3     2087.21     2004.68     34.05 o
   5   3   3     1171.54     1055.83     29.92 o
   6   3   3      925.99      895.53     30.02 o
   7   3   3        3.29       -2.24      8.66 o
   8   3   3        1.04        3.32     10.69 o
  -8   4   3       89.44       88.42     21.74 o
  -7   4   3      721.44      783.28     74.43 o
  -6   4   3      860.17      848.74     40.72 o
  -5   4   3     1827.52     1888.95     32.81 o
  -4   4   3       55.02       54.35      7.70 o
  -3   4   3     5177.22     5331.49     55.06 o
  -2   4   3     1114.02     1247.52     24.18 o
  -1   4   3     2845.04     2552.07     43.52 o
   0   4   3     5350.55     5486.23     60.36 o
   1   4   3     1911.93     2021.94     47.00 o
   2   4   3     6591.41     6820.19     79.21 o
   3   4   3      632.83      656.43     19.89 o
   4   4   3       39.82       48.48      6.85 o
   5   4   3        6.86        3.40      5.66 o
   6   4   3       25.07       23.80      9.18 o
   7   4   3      772.54      757.09     45.27 o
  -8   5   3      237.76      238.55     41.50 o
  -7   5   3        1.19       -4.94     10.60 o
  -6   5   3     1859.83     1856.81     43.03 o
  -5   5   3      216.08      211.35     15.13 o
  -4   5   3      323.08      305.99     13.57 o
  -3   5   3      733.21      782.93     15.06 o
  -2   5   3      808.11      784.09     19.35 o
  -1   5   3     3317.77     3349.31     44.70 o
   0   5   3      917.23      764.25     21.78 o
   1   5   3     1094.46      947.50     20.42 o
   2   5   3      393.04      349.80     20.91 o
   3   5   3     6172.69     6140.86     88.80 o
   4   5   3     1421.91     1454.94     33.48 o
   5   5   3      189.52      191.13     13.00 o
   6   5   3     1060.11     1080.10     32.37 o
   7   5   3      285.45      289.26     21.04 o
  -8   6   3      117.85       93.61     29.72 o
  -7   6   3      195.90      166.37     22.55 o
  -6   6   3      233.58      277.80     19.01 o
  -5   6   3      167.22      188.46     17.91 o
  -4   6   3     6911.58     6978.07     96.82 o
  -3   6   3      473.25      475.54     11.53 o
  -2   6   3     3078.77     3040.51     35.46 o
  -1   6   3      456.25      392.06     10.18 o
   0   6   3     3545.64     3608.53     46.51 o
   1   6   3     2334.89     2326.77     36.05 o
   2   6   3        4.80        7.42      4.51 o
   3   6   3      154.53      163.99     11.59 o
   4   6   3      398.26      388.59     18.16 o
   5   6   3       65.19       47.12     14.86 o
   6   6   3       17.57       24.21     12.72 o
   7   6   3      330.89      338.71     29.09 o
  -8   7   3      398.90      424.92     53.61 o
  -7   7   3       12.57       14.47     12.12 o
  -6   7   3      110.32      100.73     13.38 o
  -5   7   3      297.98      324.00     37.36 o
  -4   7   3       78.22       79.39     10.11 o
  -3   7   3      142.22      154.46     12.09 o
  -2   7   3       15.54       14.07      2.98 o
  -1   7   3     2772.97     2784.30     33.26 o
   0   7   3     2215.24     2327.68     35.86 o
   1   7   3        9.25       17.87      5.18 o
   2   7   3    11803.37    11663.39    125.53 o
   3   7   3      258.99      257.98     13.88 o
   4   7   3       10.86       13.21     10.91 o
   5   7   3     1851.99     2023.87     44.40 o
   6   7   3      764.12      713.65     34.26 o
   7   7   3        8.37       -0.12     12.17 o
  -7   8   3      486.02      542.04     77.70 o
  -6   8   3       39.65       48.65     14.96 o
  -5   8   3     1055.49     1058.99     31.70 o
  -4   8   3      100.71      131.97     12.72 o
  -3   8   3     2441.69     2406.86     43.70 o
  -2   8   3        2.87       14.33      4.77 o
  -1   8   3     4220.63     4301.37     47.30 o
   0   8   3      618.13      723.81     16.62 o
   1   8   3       53.78       41.22      6.87 o
   2   8   3       40.45       34.87      8.16 o
   3   8   3      152.37      137.16     14.49 o
   4   8   3       18.38       19.85      7.47 o
   5   8   3      179.87      193.58     16.28 o
   6   8   3      414.24      416.08     41.60 o
   7   8   3      165.81      214.59     42.09 o
  -7   9   3       49.46       33.03     16.52 o
  -6   9   3      180.96      144.86     26.71 o
  -5   9   3        6.41        5.09      7.89 o
  -4   9   3      333.09      335.14     33.75 o
  -3   9   3     2278.58     2244.18     55.67 o
  -2   9   3       15.30       23.43      7.84 o
  -1   9   3       68.79       83.36      6.79 o
   0   9   3     2587.69     2411.28     37.77 o
   1   9   3     6505.11     6535.90     70.58 o
   2   9   3       19.95       19.70      6.34 o
   3   9   3     3514.38     3305.71     54.18 o
   4   9   3     2944.08     3044.96     54.34 o
   5   9   3       21.25       42.59     13.09 o
   6   9   3        2.75       -8.74     10.38 o
   7   9   3       82.58       43.14     26.97 o
  -7  10   3      531.84      538.59     73.84 o
  -6  10   3      668.04      644.78     38.51 o
  -5  10   3      331.26      333.35     40.74 o
  -4  10   3     2744.71     2637.71     67.05 o
  -3  10   3      284.68      303.10     22.77 o
  -2  10   3     1694.47     1635.68     34.66 o
  -1  10   3      598.35      621.73     20.20 o
   0  10   3       66.94       53.99      6.91 o
   1  10   3     2307.97     2396.60     37.12 o
   2  10   3      128.82      112.59     18.31 o
   3  10   3      509.89      579.19     37.19 o
   4  10   3      654.62      667.16     24.74 o
   5  10   3       18.45       20.44     16.95 o
   6  10   3      136.76      157.57     35.55 o
  -7  11   3       12.56       30.23     19.38 o
  -6  11   3       69.27       42.28     20.06 o
  -5  11   3        1.29       15.08     11.75 o
  -4  11   3     1838.48     1856.33     56.85 o
  -3  11   3        9.46        0.50      7.99 o
  -2  11   3        5.76        2.11      7.32 o
  -1  11   3     2137.53     2064.74     39.88 o
   0  11   3     1679.57     1739.69     30.78 o
   1  11   3       35.11       26.15      6.12 o
   2  11   3     1307.17     1239.67     27.47 o
   3  11   3      319.76      345.77     16.48 o
   4  11   3      656.43      678.77     25.77 o
   5  11   3      495.05      502.82     51.19 o
   6  11   3      330.22      322.14     48.05 o
  -6  12   3      260.55      269.48     48.77 o
  -5  12   3      689.63      749.17     39.75 o
  -4  12   3       11.95       19.52     15.78 o
  -3  12   3      856.24      838.15     36.65 o
  -2  12   3      194.08      198.88     20.03 o
  -1  12   3     1994.67     1862.70     60.88 o
   0  12   3      317.42      375.35     15.00 o
   1  12   3      261.68      202.37     12.79 o
   2  12   3     2071.53     2191.80     39.12 o
   3  12   3      139.38      129.47     11.96 o
   4  12   3        0.25       -5.03      8.62 o
   5  12   3      251.49      287.34     43.66 o
   6  12   3        7.02        1.89     20.59 o
  -6  13   3       53.95       42.63     18.38 o
  -5  13   3        3.76        2.98     11.63 o
  -4  13   3      139.24      125.44     46.12 o
  -3  13   3     2580.77     2374.35     65.25 o
  -2  13   3     1402.86     1362.08     48.18 o
  -1  13   3      186.72      191.34     14.86 o
   0  13   3      456.40      422.64     23.75 o
   1  13   3      582.19      616.02     22.69 o
   2  13   3      178.23      194.23     15.07 o
   3  13   3     3391.63     3486.68     73.32 o
   4  13   3      836.41      942.39     46.05 o
   5  13   3        6.44        6.06     17.28 o
  -5  14   3       84.92       70.72     18.72 o
  -4  14   3      441.82      381.27     31.68 o
  -3  14   3      116.15       75.77     16.13 o
  -2  14   3      849.26      844.75     44.74 o
  -1  14   3     1825.86     1810.54    145.82 o
   0  14   3      735.00      771.65     27.15 o
   1  14   3     2219.58     2182.22     46.42 o
   2  14   3       20.70       16.44      7.56 o
   3  14   3      595.83      605.99     28.58 o
   4  14   3        0.72        7.17     12.69 o
   5  14   3       41.75       43.84     17.67 o
  -5  15   3      255.18      270.23     31.10 o
  -4  15   3      326.48      257.76     28.72 o
  -3  15   3       18.24       30.17     14.20 o
  -2  15   3     1004.40     1014.01     42.61 o
  -1  15   3      188.18      173.75     20.95 o
   0  15   3     1032.31      952.60     30.99 o
   1  15   3      176.63      227.36     18.05 o
   2  15   3     1587.78     1749.96     37.86 o
   3  15   3        5.11        7.59     12.43 o
   4  15   3      215.15      228.88     28.44 o
  -4  16   3      157.44      158.55     27.10 o
  -3  16   3      961.55      986.85     71.85 o
  -2  16   3        0.74        7.76     11.88 o
  -1  16   3      340.63      319.21     27.19 o
   0  16   3      100.08      111.32     14.62 o
   1  16   3       12.22       15.46     13.05 o
   2  16   3      369.84      425.34     30.94 o
   3  16   3      132.15       96.41     20.41 o
   4  16   3       61.47       52.83     19.25 o
  -4  17   3       18.34       36.75     16.85 o
  -3  17   3      286.47      257.86     29.59 o
  -2  17   3      666.02      633.51     58.10 o
  -1  17   3      552.88      490.05     33.07 o
   0  17   3        1.23       -0.74     11.72 o
   1  17   3      714.93      840.76     58.68 o
   2  17   3      502.70      551.13     52.89 o
   3  17   3      874.46      923.68     66.25 o
  -2  18   3      791.18      800.73     42.81 o
  -1  18   3       25.63        2.46     13.59 o
   0  18   3      117.85      108.13     20.60 o
   1  18   3        2.90       -3.86     12.85 o
   2  18   3      107.99      139.89     33.78 o
   0  19   3        3.41       10.02     20.23 o
  -8   0   4      280.46      320.90     45.04 o
  -6   0   4     1063.45     1109.02     40.18 o
  -4   0   4      652.73      599.53     17.50 o
  -2   0   4     2614.59     2249.62     30.95 o
   0   0   4    19110.59    18436.05    172.98 o
   2   0   4       49.18       54.64     10.67 o
   4   0   4     3294.11     3321.57     95.44 o
   6   0   4        6.81        9.30     13.09 o
  -8   1   4       13.45       40.70     17.60 o
  -7   1   4      273.69      302.67     22.17 o
  -6   1   4     1340.84     1298.56     30.70 o
  -5   1   4      518.44      480.11     15.06 o
  -4   1   4       68.03       59.86      4.87 o
  -3   1   4        5.35       15.84      2.76 o
  -2   1   4     3474.79     3665.77     32.92 o
  -1   1   4      964.30     1024.14     12.51 o
   0   1   4     4121.25     4157.68     33.60 o
   1   1   4     4968.48     4760.70     50.89 o
   2   1   4     1388.12     1315.04     20.59 o
   3   1   4     2617.37     2592.59     39.22 o
   4   1   4     4987.38     5136.42     90.16 o
   5   1   4      650.10      622.61     56.49 o
   6   1   4        4.14        0.80      8.15 o
   7   1   4      799.68      824.62     40.50 o
  -8   2   4        9.95       12.88     11.89 o
  -7   2   4      558.10      612.61     28.14 o
  -6   2   4       95.43       70.82     13.24 o
  -5   2   4     1734.63     1861.13     29.75 o
  -4   2   4     3135.88     3161.12     41.15 o
  -3   2   4    15256.33    15188.99    118.40 o
  -2   2   4     3505.74     3543.16     32.45 o
  -1   2   4    12601.64    11623.94     80.60 o
   0   2   4     3498.62     3402.12     26.64 o
   1   2   4     4352.91     4449.42     47.45 o
   2   2   4       21.86       25.84      4.41 o
   3   2   4     5218.91     5170.83     59.62 o
   4   2   4      107.78      110.65      9.83 o
   5   2   4      357.78      350.20     19.52 o
   6   2   4       47.00       35.70     10.55 o
   7   2   4      105.73       99.21     16.87 o
  -8   3   4       27.77       17.35     16.01 o
  -7   3   4      727.56      755.74     52.74 o
  -6   3   4     1008.81      950.34     29.77 o
  -5   3   4        1.63        4.33      4.72 o
  -4   3   4     1402.40     1399.71     26.51 o
  -3   3   4        6.35       10.72      3.21 o
  -2   3   4     2744.27     2530.92     37.38 o
  -1   3   4     1065.99     1086.40     20.54 o
   0   3   4     2220.43     2169.36     26.48 o
   1   3   4     8390.25     8181.71     88.51 o
   2   3   4    13467.95    13605.21    140.83 o
   3   3   4      549.72      499.49     15.38 o
   4   3   4      820.94      879.16     22.52 o
   5   3   4     1169.29     1096.20     41.79 o
   6   3   4      373.75      327.13     22.66 o
   7   3   4      611.11      647.83     29.07 o
  -8   4   4       71.87       82.02     22.66 o
  -7   4   4       40.97       27.11     13.69 o
  -6   4   4     6602.77     6657.96     93.61 o
  -5   4   4       63.67       56.95      9.33 o
  -4   4   4     1295.19     1521.47     34.74 o
  -3   4   4        0.06       -0.21      2.86 o
  -2   4   4    11158.38    10215.77    108.84 o
  -1   4   4     1314.96     1548.65     32.93 o
   0   4   4     1257.48     1202.39     21.66 o
   1   4   4      442.01      487.53     18.75 o
   2   4   4      736.83      738.83     20.10 o
   3   4   4       78.25      103.37     10.17 o
   4   4   4     4198.65     4270.84     75.99 o
   5   4   4      318.61      274.90     15.38 o
   6   4   4       14.05        4.90     12.08 o
   7   4   4      172.19      181.39     18.30 o
  -8   5   4       66.74       71.08     20.77 o
  -7   5   4      436.56      458.24     44.22 o
  -6   5   4       28.76       18.89      9.05 o
  -5   5   4      853.27      816.74     26.39 o
  -4   5   4     2769.15     2814.37     48.22 o
  -3   5   4      175.14      182.04     13.53 o
  -2   5   4     1904.35     1746.67     31.51 o
  -1   5   4       17.77       29.21      4.92 o
   0   5   4      855.26      995.79     20.39 o
   1   5   4      149.40      119.58     15.38 o
   2   5   4     2579.53     2237.43     38.36 o
   3   5   4     3923.56     3974.38     64.32 o
   4   5   4      633.61      653.85     24.83 o
   5   5   4      455.17      510.75     43.35 o
   6   5   4      721.17      754.33     30.72 o
   7   5   4      420.96      393.52     29.26 o
  -8   6   4      229.37      216.68     40.46 o
  -7   6   4     1101.17     1064.58     35.74 o
  -6   6   4       58.06       36.82      9.72 o
  -5   6   4       83.66       97.43     11.95 o
  -4   6   4       45.21       38.25      7.61 o
  -3   6   4    21270.73    20204.36    204.31 o
  -2   6   4       57.34       70.38      5.34 o
  -1   6   4     1046.71      944.22     20.44 o
   0   6   4     2986.75     3082.22     42.84 o
   1   6   4     4392.67     4154.80     55.38 o
   2   6   4      286.50      281.71     13.39 o
   3   6   4     1574.90     1600.12     46.88 o
   4   6   4     1207.24     1195.60     32.03 o
   5   6   4      196.13      186.01     16.29 o
   6   6   4       45.94       24.11     12.66 o
   7   6   4       36.97       58.68     16.94 o
  -8   7   4       13.38       15.84     19.97 o
  -7   7   4      729.40      779.57     39.56 o
  -6   7   4      453.11      414.78     22.52 o
  -5   7   4      233.76      249.49     17.41 o
  -4   7   4      236.82      296.52     16.78 o
  -3   7   4     1181.79     1169.37     31.32 o
  -2   7   4       25.01       23.18      4.62 o
  -1   7   4     1007.05      974.34     17.13 o
   0   7   4      152.99      165.71      9.93 o
   1   7   4     2922.51     2707.23     42.57 o
   2   7   4     1858.64     1840.91     35.48 o
   3   7   4      116.78      140.15     12.17 o
   4   7   4      477.61      459.03     20.25 o
   5   7   4     1528.61     1617.87     40.82 o
   6   7   4       89.52      106.75     22.75 o
   7   7   4      255.47      231.67     61.89 o
  -7   8   4      111.14       94.64     30.93 o
  -6   8   4     1015.90     1110.48     37.33 o
  -5   8   4       68.51       67.40     12.09 o
  -4   8   4     1289.31     1177.79     31.42 o
  -3   8   4     1511.11     1395.19     43.76 o
  -2   8   4     4812.48     4479.83     58.85 o
  -1   8   4     3979.63     3861.78     44.07 o
   0   8   4     7142.98     7374.48     85.70 o
   1   8   4     2206.07     2330.53     46.87 o
   2   8   4      331.89      341.81     15.53 o
   3   8   4       44.28       22.11      6.95 o
   4   8   4      866.12      799.34     26.71 o
   5   8   4      381.86      348.62     21.15 o
   6   8   4       16.06       34.49     14.18 o
   7   8   4       86.59       63.89     17.71 o
  -7   9   4       16.18       33.55     14.77 o
  -6   9   4      194.92      166.87     17.06 o
  -5   9   4     1351.89     1316.82     49.88 o
  -4   9   4      341.43      335.40     18.75 o
  -3   9   4      686.02      686.87     23.21 o
  -2   9   4      616.70      631.86     26.92 o
  -1   9   4      752.19      867.90     23.13 o
   0   9   4     1563.88     1578.15     31.04 o
   1   9   4      387.80      441.34     17.40 o
   2   9   4      790.11      785.36     23.99 o
   3   9   4     3137.97     3088.12     53.48 o
   4   9   4     2296.78     2347.39     51.33 o
   5   9   4      101.30       92.51     29.03 o
   6   9   4      505.66      465.34     43.57 o
  -7  10   4       49.05       50.62     17.64 o
  -6  10   4       39.25       23.57     19.44 o
  -5  10   4     1151.51     1181.73     61.21 o
  -4  10   4      266.11      249.08     24.76 o
  -3  10   4     2092.27     1924.69    111.42 o
  -2  10   4       77.82      102.99     27.59 o
  -1  10   4     6388.82     6425.09     82.41 o
   0  10   4      500.52      494.97     15.86 o
   1  10   4     1016.54     1020.85     26.84 o
   2  10   4       15.39       10.55      6.64 o
   3  10   4      810.13      797.84     30.73 o
   4  10   4        0.12        0.12      7.18 o
   5  10   4       80.07      110.47     17.92 o
   6  10   4       25.24       22.55     13.23 o
  -7  11   4      240.85      264.70     30.83 o
  -6  11   4      629.77      526.16     37.12 o
  -5  11   4      121.97      129.63     15.21 o
  -4  11   4       61.11       51.62     13.31 o
  -3  11   4      357.08      346.32     25.16 o
  -2  11   4      307.29      286.55     22.03 o
  -1  11   4      577.87      628.37     21.82 o
   0  11   4     1032.45     1072.41     30.12 o
   1  11   4     1800.48     1737.44     32.59 o
   2  11   4     1485.03     1581.71     38.48 o
   3  11   4       47.67       23.07      8.34 o
   4  11   4     1035.97      984.53     31.77 o
   5  11   4     1909.65     1915.65     88.47 o
   6  11   4       56.19       -9.69     21.54 o
  -6  12   4      274.39      259.72     29.49 o
  -5  12   4       84.61       35.72     13.90 o
  -4  12   4     1579.33     1549.79     53.17 o
  -3  12   4      299.96      273.35     24.08 o
  -2  12   4      877.44      894.41     36.09 o
  -1  12   4     1346.50     1262.68     31.99 o
   0  12   4     1987.51     2053.69     42.48 o
   1  12   4      552.57      515.32     18.50 o
   2  12   4      495.91      483.70     18.78 o
   3  12   4      100.76       83.45     10.61 o
   4  12   4      235.30      218.40     22.92 o
   5  12   4      148.25      156.85     35.87 o
  -6  13   4       43.45       19.77     19.61 o
  -5  13   4      483.16      465.64     35.57 o
  -4  13   4        6.42        5.81     10.72 o
  -3  13   4      137.72       73.60     15.78 o
  -2  13   4        7.48       14.93     11.02 o
  -1  13   4       67.24      103.33     15.88 o
   0  13   4      321.19      316.59     18.75 o
   1  13   4      168.11      154.98     14.56 o
   2  13   4        5.50       -2.75      6.32 o
   3  13   4     2056.74     2005.31     40.49 o
   4  13   4     1025.85      974.23     34.03 o
   5  13   4       29.28       24.73     27.33 o
  -5  14   4      535.70      520.03     37.99 o
  -4  14   4      343.81      335.85     29.86 o
  -3  14   4      822.39      840.06     39.44 o
  -2  14   4        0.28       15.85     12.93 o
  -1  14   4      954.64     1030.34     49.82 o
   0  14   4     2504.43     2752.87     53.74 o
   1  14   4      836.54      849.16     29.32 o
   2  14   4      118.06      108.76     13.11 o
   3  14   4       84.89       83.92     12.65 o
   4  14   4      125.89      137.96     22.62 o
   5  14   4      119.04       66.47     20.43 o
  -5  15   4        5.50        1.76     13.65 o
  -4  15   4        9.28       10.99     13.47 o
  -3  15   4       54.15       79.77     17.40 o
  -2  15   4       13.25        8.13     11.48 o
  -1  15   4      198.81      199.50     22.36 o
   0  15   4        0.93       -0.45      7.89 o
   1  15   4      424.34      442.17     23.92 o
   2  15   4      847.94      900.94     31.59 o
   3  15   4      257.60      278.88     28.54 o
   4  15   4        2.17       -0.16     14.18 o
  -4  16   4      809.94      803.34     43.94 o
  -3  16   4      272.77      224.55     26.52 o
  -2  16   4     1811.84     1826.75     59.48 o
  -1  16   4        6.89       -9.90     10.37 o
   0  16   4      986.74     1011.28     78.06 o
   1  16   4       92.19       84.35     14.06 o
   2  16   4      548.01      512.36     28.16 o
   3  16   4       64.38       56.76     25.14 o
  -3  17   4       42.96       40.70     17.07 o
  -2  17   4      259.79      253.67     31.45 o
  -1  17   4      244.30      195.54     25.37 o
   0  17   4        1.84        9.51     12.41 o
   1  17   4        1.59        1.91      9.79 o
   2  17   4      354.80      327.69     30.37 o
   3  17   4      222.55      247.84     41.77 o
  -2  18   4        6.76       11.36     13.32 o
  -1  18   4      627.10      711.63     39.20 o
   0  18   4       87.80      128.91     21.54 o
   1  18   4      630.12      732.36     40.11 o
  -7   0   5        8.88       -0.33     17.48 o
  -5   0   5     2088.81     2143.55     52.96 o
  -3   0   5     2714.73     2537.18     54.94 o
  -1   0   5    12732.97    12416.76    123.17 o
   1   0   5     8823.60     9108.76     96.51 o
   3   0   5     2185.57     2235.15     60.42 o
   5   0   5     1956.12     1828.24     74.69 o
   7   0   5      327.86      387.47     45.04 o
  -8   1   5      458.49      486.57     39.64 o
  -7   1   5       40.93       45.02     16.25 o
  -6   1   5      156.32      178.32     16.70 o
  -5   1   5     2475.55     2455.25     56.30 o
  -4   1   5      569.55      557.48     12.54 o
  -3   1   5      874.39      871.02     13.55 o
  -2   1   5     4135.73     4568.94     38.30 o
  -1   1   5      104.26       73.68      4.13 o
   0   1   5     1387.45     1536.69     22.05 o
   1   1   5      114.05      133.51      5.62 o
   2   1   5      356.77      415.16     13.30 o
   3   1   5       62.76       83.64      8.40 o
   4   1   5       84.18       62.75     10.53 o
   5   1   5     1707.95     1691.29     48.02 o
   6   1   5      761.34      734.86     35.31 o
   7   1   5        6.25       -5.99      9.35 o
  -8   2   5      184.65      225.60     29.33 o
  -7   2   5       38.17       30.04     16.29 o
  -6   2   5      589.51      588.29     33.60 o
  -5   2   5      207.57      186.76     11.24 o
  -4   2   5     3539.05     3524.94     40.70 o
  -3   2   5      825.87      820.55     12.66 o
  -2   2   5     8189.36     8276.83     62.02 o
  -1   2   5     3969.38     4155.08     35.39 o
   0   2   5    11515.34    11565.77     83.31 o
   1   2   5     3099.34     3235.71     36.86 o
   2   2   5    20375.75    20194.12    200.27 o
   3   2   5      627.49      558.39     16.86 o
   4   2   5     1326.27     1254.23     41.46 o
   5   2   5       47.96       50.30     10.47 o
   6   2   5      507.36      503.57     24.42 o
   7   2   5        3.98       -2.78     10.27 o
  -8   3   5      821.11      764.67     34.91 o
  -7   3   5     1362.25     1375.05     42.03 o
  -6   3   5     3392.19     3409.95     64.64 o
  -5   3   5        3.03        8.68      5.92 o
  -4   3   5       27.41       31.91      6.41 o
  -3   3   5     3839.23     3961.66     44.67 o
  -2   3   5     4330.10     4589.64     42.04 o
  -1   3   5      415.68      428.85      8.67 o
   0   3   5     1877.90     1956.14     23.49 o
   1   3   5       41.82       69.88      5.04 o
   2   3   5      147.64      159.19     11.09 o
   3   3   5      698.18      781.25     29.40 o
   4   3   5      214.20      234.23     14.23 o
   5   3   5     1057.47     1054.03     40.26 o
   6   3   5      718.07      691.19     27.88 o
   7   3   5       14.65       15.88      9.81 o
  -8   4   5      290.19      303.49     29.92 o
  -7   4   5        2.01       -4.86      8.80 o
  -6   4   5       84.79       90.04     12.64 o
  -5   4   5     1837.19     1803.65     39.21 o
  -4   4   5       12.56        4.55      6.60 o
  -3   4   5     4511.77     4596.80     49.19 o
  -2   4   5      104.93       76.75     11.86 o
  -1   4   5     2732.04     2615.06     31.00 o
   0   4   5      264.41      279.84     16.28 o
   1   4   5    18716.87    18496.20    285.80 o
   2   4   5     2971.51     3027.60     47.52 o
   3   4   5      736.49      733.99     23.39 o
   4   4   5      471.29      481.50     21.00 o
   5   4   5     1880.61     1800.33     49.64 o
   6   4   5      110.43      105.66     14.43 o
   7   4   5      210.92      191.40     19.21 o
  -8   5   5     1095.51     1086.75     53.26 o
  -7   5   5      420.17      432.02     61.08 o
  -6   5   5     1443.59     1441.60     38.15 o
  -5   5   5      848.66      852.14     27.09 o
  -4   5   5      645.98      662.05     27.75 o
  -3   5   5     2257.56     2338.31     41.12 o
  -2   5   5      519.35      536.43     17.41 o
  -1   5   5      480.94      547.93     11.92 o
   0   5   5      292.69      363.81     12.71 o
   1   5   5     1390.22     1332.15     27.37 o
   2   5   5        1.06        0.49      4.42 o
   3   5   5      739.42      784.67     24.43 o
   4   5   5        3.93       -2.05      6.28 o
   5   5   5      487.60      457.98     23.92 o
   6   5   5     1012.77      975.50     41.54 o
   7   5   5       70.02       57.08     17.03 o
  -8   6   5      119.47       95.48     38.26 o
  -7   6   5       34.93       29.00     14.36 o
  -6   6   5       60.69       34.84     10.06 o
  -5   6   5      141.26      145.03     22.87 o
  -4   6   5      247.16      223.04     14.97 o
  -3   6   5        7.61       -1.05      4.51 o
  -2   6   5     7162.80     7092.92     85.92 o
  -1   6   5      324.28      353.81     14.14 o
   0   6   5     1563.48     1473.96     27.63 o
   1   6   5       26.02       52.02      7.17 o
   2   6   5    12496.27    12165.77    190.43 o
   3   6   5      187.10      189.44     14.17 o
   4   6   5      194.92      177.45     15.23 o
   5   6   5      186.36      172.34     16.86 o
   6   6   5      461.94      489.97     41.04 o
   7   6   5       40.02       37.13     16.67 o
  -7   7   5      479.07      504.40     72.47 o
  -6   7   5     1408.31     1516.36     40.76 o
  -5   7   5      297.17      252.17     17.45 o
  -4   7   5       37.87       41.51      8.64 o
  -3   7   5      803.84      870.46     25.09 o
  -2   7   5     2430.29     2554.43     34.38 o
  -1   7   5       12.41       21.14      4.51 o
   0   7   5     1795.92     1953.40     53.00 o
   1   7   5      715.38      722.82     21.20 o
   2   7   5     4137.47     4350.76     91.60 o
   3   7   5       19.16       30.25      8.19 o
   4   7   5        1.06       -6.18      6.18 o
   5   7   5      876.39      911.22     47.61 o
   6   7   5      685.27      651.59     35.04 o
   7   7   5       39.86       19.14     15.52 o
  -7   8   5        7.62       23.68     10.85 o
  -6   8   5      129.80      135.73     16.17 o
  -5   8   5     1140.27     1068.88     40.16 o
  -4   8   5      272.25      290.39     17.64 o
  -3   8   5     1111.72     1077.49     35.47 o
  -2   8   5     3417.08     3407.61     53.94 o
  -1   8   5     4421.31     4376.81     77.18 o
   0   8   5     1005.30      952.60     40.30 o
   1   8   5     7991.26     8078.21     96.05 o
   2   8   5      392.14      422.39     18.05 o
   3   8   5      896.79      851.72     26.74 o
   4   8   5        9.03        5.23      9.90 o
   5   8   5      934.12      978.30     33.31 o
   6   8   5        0.10       -4.32     11.97 o
  -7   9   5      151.56      134.91     35.78 o
  -6   9   5      215.44      236.23     22.83 o
  -5   9   5     1090.01     1076.65     33.57 o
  -4   9   5      968.62      891.64     43.21 o
  -3   9   5      628.89      627.92     22.98 o
  -2   9   5      567.98      542.17     25.75 o
  -1   9   5       55.45       67.78      8.53 o
   0   9   5      573.63      554.61     18.84 o
   1   9   5     1774.87     1682.96     35.04 o
   2   9   5      121.75      123.12     12.10 o
   3   9   5     2245.28     2198.15     45.25 o
   4   9   5     1334.46     1349.98     51.21 o
   5   9   5      257.89      258.76     20.39 o
   6   9   5       16.05       16.66     13.28 o
  -7  10   5        5.29        5.08     16.76 o
  -6  10   5        1.44       -5.91      8.66 o
  -5  10   5        0.29        5.18      8.34 o
  -4  10   5      934.47      927.83     30.20 o
  -3  10   5      116.17      111.17     15.70 o
  -2  10   5     2814.97     2865.33     64.33 o
  -1  10   5      437.34      480.21     18.84 o
   0  10   5     7828.38     7545.59    117.61 o
   1  10   5       16.77       19.91      6.93 o
   2  10   5     1747.18     1688.42     37.95 o
   3  10   5      234.40      238.02     16.88 o
   4  10   5     2412.94     2509.54     52.54 o
   5  10   5      591.98      673.98     41.61 o
   6  10   5       40.96       38.80     16.01 o
  -6  11   5      993.29     1031.58     44.75 o
  -5  11   5      332.25      287.64     21.17 o
  -4  11   5       13.45        9.42     10.46 o
  -3  11   5      326.80      286.50     23.43 o
  -2  11   5      173.36      132.51     26.55 o
  -1  11   5      453.64      450.04     26.92 o
   0  11   5      264.97      227.26     15.67 o
   1  11   5     1241.71     1217.49     31.43 o
   2  11   5      255.85      214.70     20.86 o
   3  11   5       15.84       18.07      8.40 o
   4  11   5       13.30       16.77      9.29 o
   5  11   5      337.23      372.08     28.81 o
   6  11   5      165.08      189.74     34.53 o
  -6  12   5        0.88        9.04     13.56 o
  -5  12   5       42.27       21.17     12.79 o
  -4  12   5       14.41       10.65     12.17 o
  -3  12   5     1113.56     1061.81     41.79 o
  -2  12   5      107.86      125.67     17.42 o
  -1  12   5     3694.35     3763.06     78.89 o
   0  12   5      160.64      141.96     15.96 o
   1  12   5      529.40      535.47     37.55 o
   2  12   5      639.62      662.12     24.96 o
   3  12   5     2024.18     2138.73     47.55 o
   4  12   5      224.22      286.23     20.89 o
   5  12   5      392.93      328.40     40.46 o
  -6  13   5        5.51        1.00     14.23 o
  -5  13   5     1553.14     1586.15     61.04 o
  -4  13   5      581.33      599.21     41.54 o
  -3  13   5       63.93       58.33     15.04 o
  -2  13   5      295.95      271.71     24.20 o
  -1  13   5      157.06      129.88     30.73 o
   0  13   5      160.88      141.44     14.55 o
   1  13   5      572.32      581.51     24.30 o
   2  13   5       67.14       56.15      9.75 o
   3  13   5      343.16      299.43     18.24 o
   4  13   5       34.09       73.76     16.23 o
   5  13   5       20.08       22.72     23.76 o
  -5  14   5       11.87       -8.74     11.54 o
  -4  14   5       86.26       84.17     23.01 o
  -3  14   5      242.21      226.69     24.99 o
  -2  14   5     1254.27     1187.33     45.34 o
  -1  14   5     1333.28     1221.83     45.08 o
   0  14   5     1205.47     1185.35     43.22 o
   1  14   5      123.03      143.11     15.76 o
   2  14   5      565.58      619.03     28.94 o
   3  14   5       26.55       23.43      8.89 o
   4  14   5      177.37      201.69     29.56 o
  -5  15   5       20.23        8.09     14.55 o
  -4  15   5      123.23      108.54     21.56 o
  -3  15   5       26.98       17.04     12.70 o
  -2  15   5      881.28      828.43     39.85 o
  -1  15   5       40.33       43.48     15.06 o
   0  15   5      172.20      217.84     24.07 o
   1  15   5       74.34       86.34     13.37 o
   2  15   5      138.56      154.16     17.34 o
   3  15   5       41.34       52.42     13.75 o
   4  15   5      320.83      364.15     86.71 o
  -4  16   5       12.71       10.87     14.63 o
  -3  16   5      628.15      544.94     37.09 o
  -2  16   5      488.68      558.85     51.62 o
  -1  16   5     1170.67     1112.47     64.61 o
   0  16   5      118.22      109.73     18.52 o
   1  16   5      635.07      657.97     35.57 o
   2  16   5        9.92       16.42     10.88 o
   3  16   5      510.80      655.67     55.84 o
  -3  17   5      271.56      283.04     33.55 o
  -2  17   5        8.34      -17.71     17.71 o
  -1  17   5       36.06       32.28     15.51 o
   0  17   5       50.84       52.32     16.06 o
   1  17   5      269.11      296.34     22.96 o
   2  17   5       38.61       56.98     13.54 o
  -2  18   5      480.61      305.06     41.47 o
  -1  18   5        9.26       17.86     14.69 o
   0  18   5      942.68     1051.07     48.09 o
   1  18   5       88.39      125.06     22.08 o
  -8   0   6       47.56       21.60     24.88 o
  -6   0   6      156.24      149.71     30.18 o
  -4   0   6     2064.28     2185.73     52.65 o
  -2   0   6      439.34      593.09     15.70 o
   0   0   6    30986.01    30208.58    347.55 o
   2   0   6     1042.17     1000.20     33.59 o
   4   0   6     3652.78     3597.52     75.31 o
   6   0   6       16.16       -0.01     11.82 o
  -8   1   6      293.76      304.17     32.61 o
  -7   1   6      187.96      189.04     24.99 o
  -6   1   6      368.94      371.47     24.91 o
  -5   1   6     2050.68     2050.59     46.48 o
  -4   1   6     1577.34     1510.80     24.17 o
  -3   1   6       11.95       14.52      3.13 o
  -2   1   6     1046.82     1111.29     17.17 o
  -1   1   6     5989.90     5927.65     48.39 o
   0   1   6     2480.46     2389.96     25.05 o
   1   1   6      246.70      177.26      6.85 o
   2   1   6     1383.26     1393.07     21.20 o
   3   1   6        7.51        4.21      5.58 o
   4   1   6      337.55      280.74     18.76 o
   5   1   6      132.89      114.37     14.30 o
   6   1   6        2.59        7.41      9.09 o
   7   1   6      145.49      154.96     30.94 o
  -8   2   6       58.03       77.39     19.50 o
  -7   2   6        2.58        5.69     12.20 o
  -6   2   6      515.04      565.99     25.51 o
  -5   2   6      706.19      720.45     26.27 o
  -4   2   6     1138.52     1200.17     21.47 o
  -3   2   6      646.84      673.86     12.18 o
  -2   2   6     2135.40     2200.59     23.73 o
  -1   2   6     5681.35     5626.76     46.61 o
   0   2   6      273.27      338.27      8.61 o
   1   2   6     1248.19     1321.40     17.77 o
   2   2   6        0.77        2.07      4.05 o
   3   2   6    10731.57    10693.94    122.42 o
   4   2   6       22.41       15.02      6.33 o
   5   2   6      494.76      390.64     21.81 o
   6   2   6       66.49       71.27     12.68 o
   7   2   6      101.80      129.15     17.13 o
  -8   3   6       48.26       45.77     18.47 o
  -7   3   6      586.45      576.52     29.14 o
  -6   3   6      486.18      513.72     25.63 o
  -5   3   6     2233.48     2243.64     39.31 o
  -4   3   6     1869.05     1849.76     32.97 o
  -3   3   6       27.90       30.71      4.29 o
  -2   3   6      145.85      131.60      5.58 o
  -1   3   6     9057.31     8755.13     80.61 o
   0   3   6     4286.79     4334.81     35.26 o
   1   3   6       28.00       14.67      3.38 o
   2   3   6      508.67      592.46     19.69 o
   3   3   6       76.93       74.03     12.76 o
   4   3   6      162.21      132.86     11.32 o
   5   3   6       50.95       35.81      8.59 o
   6   3   6        6.48       10.05      9.49 o
   7   3   6      264.94      254.93     22.58 o
  -8   4   6     1207.80     1066.03     50.78 o
  -7   4   6        0.01       -4.36      9.08 o
  -6   4   6        4.96       -0.48      8.15 o
  -5   4   6      135.90      111.26     12.10 o
  -4   4   6       19.08       21.76      6.77 o
  -3   4   6     1896.77     1991.54     44.75 o
  -2   4   6     5396.29     5460.46     56.21 o
  -1   4   6     1681.32     1712.91     22.73 o
   0   4   6     6666.59     6467.13     64.00 o
   1   4   6       11.63       18.77      4.36 o
   2   4   6     1787.40     1646.17     34.23 o
   3   4   6      325.80      331.83     21.70 o
   4   4   6     1554.25     1574.97     50.76 o
   5   4   6      225.33      212.99     18.49 o
   6   4   6     1429.57     1384.58     39.71 o
   7   4   6      102.79      128.10     16.75 o
  -8   5   6      854.91      863.77     37.79 o
  -7   5   6      378.48      428.73     27.39 o
  -6   5   6        4.07        9.72      7.77 o
  -5   5   6      619.46      601.07     23.22 o
  -4   5   6     2477.97     2493.62     46.02 o
  -3   5   6     1667.54     1709.27     35.02 o
  -2   5   6     1979.33     2049.37     53.57 o
  -1   5   6      163.99      169.05      7.93 o
   0   5   6       48.65       86.96     21.64 o
   1   5   6     4275.69     4333.03     51.65 o
   2   5   6     1255.39     1182.74     28.95 o
   3   5   6      664.74      625.02     23.03 o
   4   5   6       48.49       51.20     10.30 o
   5   5   6      328.06      274.95     20.36 o
   6   5   6      131.92      147.87     22.23 o
   7   5   6      194.10      167.72     23.89 o
  -7   6   6        9.61       10.42     13.28 o
  -6   6   6       46.83       23.56     10.21 o
  -5   6   6      450.03      488.29     21.78 o
  -4   6   6      191.32      186.11     14.47 o
  -3   6   6      706.41      785.58     23.82 o
  -2   6   6     2300.60     2235.90     40.49 o
  -1   6   6     4800.51     4719.42     51.35 o
   0   6   6      101.72       96.45      8.64 o
   1   6   6     1774.13     1729.90     39.01 o
   2   6   6     1647.63     1584.81     34.61 o
   3   6   6     2050.34     2110.06     43.47 o
   4   6   6      296.17      281.65     35.49 o
   5   6   6     1941.64     2021.15     51.81 o
   6   6   6       59.15       81.96     14.37 o
  -7   7   6     1095.15     1109.75     47.63 o
  -6   7   6      558.67      602.63     26.09 o
  -5   7   6       43.14       29.41      9.34 o
  -4   7   6      531.22      528.17     21.40 o
  -3   7   6     3428.19     3378.09     55.40 o
  -2   7   6      258.88      281.26     15.03 o
  -1   7   6     1726.45     1733.56     43.44 o
   0   7   6     2965.84     3034.82     46.44 o
   1   7   6      620.31      579.41     40.46 o
   2   7   6      338.89      331.34     16.81 o
   3   7   6       30.31       14.70      7.03 o
   4   7   6        0.47       -0.62      8.45 o
   5   7   6      180.33      211.89     19.39 o
   6   7   6       78.62       82.74     23.95 o
  -7   8   6       84.14      145.08     23.23 o
  -6   8   6       39.57       26.07     10.67 o
  -5   8   6       74.08       62.08     11.25 o
  -4   8   6       17.01       11.28      7.05 o
  -3   8   6      786.77      767.21     29.91 o
  -2   8   6      977.49      949.31     26.89 o
  -1   8   6      863.51      919.43     34.63 o
   0   8   6     5907.16     5781.95    106.10 o
   1   8   6      175.83      128.23     11.55 o
   2   8   6     2292.82     2420.85     71.43 o
   3   8   6      236.25      206.90     16.90 o
   4   8   6     1197.20     1231.86     35.81 o
   5   8   6       78.86       58.69     12.69 o
   6   8   6      230.78      229.80     26.09 o
  -7   9   6        1.21        4.05     17.16 o
  -6   9   6      105.48      108.64     23.15 o
  -5   9   6     2283.24     2183.73     49.18 o
  -4   9   6     1374.25     1234.95     34.38 o
  -3   9   6      238.41      229.41     16.42 o
  -2   9   6     5282.15     5401.33     96.16 o
  -1   9   6     1481.91     1545.12     43.81 o
   0   9   6       66.30       50.16     10.74 o
   1   9   6      302.84      331.71     21.49 o
   2   9   6     1872.39     1909.59     40.98 o
   3   9   6        0.21       22.25      8.29 o
   4   9   6       37.54       42.57     10.93 o
   5   9   6       77.82       62.47     13.11 o
   6   9   6      119.56      127.23     30.70 o
  -7  10   6       17.07        6.08     14.22 o
  -6  10   6       17.25       14.29     10.39 o
  -5  10   6      143.73      133.66     15.38 o
  -4  10   6      160.53      139.02     15.27 o
  -3  10   6      113.42       81.26     24.12 o
  -2  10   6      298.76      280.11     45.82 o
  -1  10   6     1787.25     1738.46     45.49 o
   0  10   6      272.13      272.45     20.93 o
   1  10   6     2070.19     2087.21     42.08 o
   2  10   6       55.16       44.21      9.25 o
   3  10   6     2942.64     3028.45     57.48 o
   4  10   6      110.52       93.57     14.26 o
   5  10   6      147.35      122.56     16.67 o
   6  10   6      285.87      342.64     65.95 o
  -6  11   6      370.01      385.77     25.77 o
  -5  11   6      885.33      910.93     32.90 o
  -4  11   6      300.94      283.13     56.23 o
  -3  11   6      168.63      158.02     20.20 o
  -2  11   6       79.21       85.66     26.87 o
  -1  11   6     4823.35     4711.83     90.86 o
   0  11   6     2029.69     2217.24     56.54 o
   1  11   6      269.11      211.55     20.06 o
   2  11   6      253.99      189.33     15.77 o
   3  11   6     1117.70     1081.37     38.63 o
   4  11   6       50.69       56.12     12.62 o
   5  11   6       78.81       89.18     18.45 o
  -6  12   6       90.16       82.24     29.47 o
  -5  12   6      130.96      134.05     24.45 o
  -4  12   6      372.39      383.15     29.83 o
  -3  12   6     1294.01     1242.42     62.91 o
  -2  12   6      213.40      198.47     33.03 o
  -1  12   6      665.12      710.04     33.46 o
   0  12   6     2088.97     2088.68     45.27 o
   1  12   6       11.52       15.22     17.58 o
   2  12   6      198.69      216.09     17.22 o
   3  12   6       58.11       26.46     12.19 o
   4  12   6      608.81      619.87     32.31 o
   5  12   6       64.35       67.86     17.66 o
  -5  13   6      246.35      231.27     63.92 o
  -4  13   6      640.20      524.73     33.93 o
  -3  13   6      581.59      628.48     34.12 o
  -2  13   6     1105.92     1038.78     45.43 o
  -1  13   6      310.10      331.85     26.55 o
   0  13   6        3.64       -2.42      7.54 o
   1  13   6     1161.80     1196.64     39.03 o
   2  13   6      734.53      811.70     62.25 o
   3  13   6        4.90        2.23      9.00 o
   4  13   6      166.65      202.36     19.89 o
  -5  14   6       29.18       45.36     16.46 o
  -4  14   6       40.15       43.38     15.77 o
  -3  14   6      219.56      178.18     23.60 o
  -2  14   6     1628.14     1750.95     57.06 o
  -1  14   6      249.07      263.31     25.57 o
   0  14   6      160.11      198.36     22.20 o
   1  14   6     1281.88     1397.03     46.77 o
   2  14   6       99.18      143.67     16.74 o
   3  14   6      280.78      312.03     22.26 o
   4  14   6       56.68       57.97     14.29 o
  -4  15   6        8.59       -3.92     11.90 o
  -3  15   6      635.22      603.15     36.90 o
  -2  15   6       11.94        2.72     12.15 o
  -1  15   6      755.19      731.00     37.51 o
   0  15   6      468.59      463.21     31.79 o
   1  15   6      289.75      239.50     20.32 o
   2  15   6       67.97      102.74     15.56 o
   3  15   6        1.38        8.20     10.60 o
  -4  16   6      345.22      297.87     31.71 o
  -3  16   6       62.45       56.52     17.30 o
  -2  16   6      308.12      326.82     30.33 o
  -1  16   6       17.86       12.55     13.47 o
   0  16   6       90.01       93.72     18.79 o
   1  16   6        3.08        5.42     10.03 o
   2  16   6     1204.62     1264.32     88.98 o
   3  16   6      174.46      223.00     21.44 o
  -3  17   6      525.26      587.84     40.34 o
  -2  17   6      585.85      656.37     80.22 o
  -1  17   6       33.29       23.51     15.60 o
   0  17   6       45.55       58.10     18.03 o
   1  17   6      102.31       92.99     20.00 o
  -7   0   7      927.46      985.54     66.25 o
  -5   0   7      981.80     1056.83     36.69 o
  -3   0   7      345.78      335.58     13.61 o
  -1   0   7     3985.74     4133.98     63.41 o
   1   0   7    12893.55    12712.79    132.89 o
   3   0   7       76.70       51.72      9.55 o
   5   0   7      124.75      111.55     17.91 o
   7   0   7     1009.48     1124.41     50.22 o
  -8   1   7      110.79       91.19     31.75 o
  -7   1   7       44.69       49.79     16.59 o
  -6   1   7       60.49       76.27     16.64 o
  -5   1   7       15.12        5.12      6.43 o
  -4   1   7      202.03      184.02      9.48 o
  -3   1   7     3897.00     3843.21     38.08 o
  -2   1   7     7241.28     7338.92     59.36 o
  -1   1   7     3548.10     3449.55     33.89 o
   0   1   7     1752.46     1819.87     22.28 o
   1   1   7       27.58       38.48      4.73 o
   2   1   7      602.09      574.11     15.39 o
   3   1   7     6143.14     6043.90     58.89 o
   4   1   7      335.91      370.95     15.97 o
   5   1   7      470.62      395.72     19.56 o
   6   1   7      663.59      639.28     24.94 o
   7   1   7       34.86       15.23     10.82 o
  -8   2   7      119.19      129.43     24.69 o
  -7   2   7        0.69        3.28     13.33 o
  -6   2   7      678.39      727.62     29.50 o
  -5   2   7        5.02       10.61      6.80 o
  -4   2   7       73.60       85.88      8.70 o
  -3   2   7        0.28        0.25      2.55 o
  -2   2   7      288.75      320.53      8.89 o
  -1   2   7      298.41      327.70      9.11 o
   0   2   7       95.98      135.33      7.27 o
   1   2   7      412.60      429.77     11.79 o
   2   2   7      895.09      907.36     19.80 o
   3   2   7      128.43      104.22     12.71 o
   4   2   7      269.36      293.25     22.65 o
   5   2   7       26.57       14.12      8.56 o
   6   2   7      319.50      294.98     22.20 o
  -8   3   7       17.56       -4.91     15.57 o
  -7   3   7      313.21      323.18     31.45 o
  -6   3   7      147.85      190.85     30.08 o
  -5   3   7       49.97       54.48     12.59 o
  -4   3   7      805.78      802.51     21.62 o
  -3   3   7     4396.92     4414.65     57.01 o
  -2   3   7     2122.85     2001.40     23.53 o
  -1   3   7      396.32      456.57     13.75 o
   0   3   7      619.85      591.00     12.26 o
   1   3   7     4370.23     4501.23     41.64 o
   2   3   7     1231.13     1275.06     25.99 o
   3   3   7      795.95      654.28     23.53 o
   4   3   7      976.11      922.70     30.29 o
   5   3   7        2.27        2.22      7.00 o
   6   3   7      180.52      205.29     21.76 o
  -8   4   7        0.58        1.98     15.41 o
  -7   4   7     1973.43     2050.60     60.97 o
  -6   4   7        0.16       -7.45      8.12 o
  -5   4   7      125.31      128.86     11.96 o
  -4   4   7      118.99      122.57     10.80 o
  -3   4   7       13.90        8.38      5.20 o
  -2   4   7      121.51      148.63      8.71 o
  -1   4   7      841.84      827.20     15.89 o
   0   4   7     3547.64     3638.82     37.89 o
   1   4   7     3232.31     3126.11     44.47 o
   2   4   7      675.19      631.39     21.51 o
   3   4   7      543.95      588.21     22.85 o
   4   4   7      663.49      730.63     33.53 o
   5   4   7       23.89       11.78      8.79 o
   6   4   7       45.14       34.93     15.68 o
  -7   5   7       54.22       52.09     13.94 o
  -6   5   7      376.62      407.88     25.19 o
  -5   5   7       59.23       66.91      9.98 o
  -4   5   7        8.16       13.02      6.59 o
  -3   5   7     4584.51     4402.94     67.11 o
  -2   5   7     2928.64     2985.15     48.93 o
  -1   5   7      186.31      160.46      7.97 o
   0   5   7       35.44       17.85      4.08 o
   1   5   7     1625.58     1647.27     68.19 o
   2   5   7      669.76      610.24     21.32 o
   3   5   7     1833.28     1756.73     45.61 o
   4   5   7      802.34      844.15     29.55 o
   5   5   7        2.99       -5.16      8.12 o
   6   5   7       26.28       19.96     11.51 o
  -7   6   7       47.79       54.62     14.58 o
  -6   6   7      120.32      126.91     20.18 o
  -5   6   7      307.56      295.32     18.99 o
  -4   6   7      812.67      873.75     27.36 o
  -3   6   7     1118.36     1103.83     43.25 o
  -2   6   7     1280.42     1278.94     30.56 o
  -1   6   7       47.60       82.57     12.15 o
   0   6   7      370.06      323.72     10.36 o
   1   6   7      153.74      163.60     12.29 o
   2   6   7     1988.17     2011.51     40.91 o
   3   6   7       44.88       37.94      9.27 o
   4   6   7      378.37      419.21     22.69 o
   5   6   7       25.40       37.58     11.58 o
   6   6   7      382.31      369.40     25.90 o
  -7   7   7      121.21      120.10     17.99 o
  -6   7   7      835.03      821.86     30.87 o
  -5   7   7       86.19       86.15     12.70 o
  -4   7   7      368.65      405.46     28.99 o
  -3   7   7      850.93      839.07     26.70 o
  -2   7   7      891.91      851.99     34.40 o
  -1   7   7     1771.21     1804.31     46.63 o
   0   7   7     5905.37     5999.45    118.27 o
   1   7   7      135.42      111.11     10.64 o
   2   7   7     1094.64     1139.87     30.91 o
   3   7   7     1373.23     1241.95     34.44 o
   4   7   7      145.29      130.83     15.87 o
   5   7   7       14.81        2.82      8.89 o
   6   7   7        0.59       -2.00     10.46 o
  -7   8   7      754.01      811.17     42.52 o
  -6   8   7      170.57      147.06     16.90 o
  -5   8   7      292.99      293.23     20.04 o
  -4   8   7     3170.36     3051.83     56.74 o
  -3   8   7       33.91       37.48      9.09 o
  -2   8   7      531.89      503.57     32.70 o
  -1   8   7      397.97      324.00     25.04 o
   0   8   7      964.73      967.92     34.36 o
   1   8   7     2160.38     2194.85     42.54 o
   2   8   7      132.48      170.32     14.61 o
   3   8   7       94.66       92.56     12.55 o
   4   8   7       14.95       18.68      9.96 o
   5   8   7      351.16      377.42     24.96 o
   6   8   7        0.08       -6.35     13.81 o
  -7   9   7       11.07       12.29     15.09 o
  -6   9   7        8.38       10.82     10.00 o
  -5   9   7      151.39      171.75     21.99 o
  -4   9   7       42.00       45.10     16.73 o
  -3   9   7     2019.63     1934.77     43.63 o
  -2   9   7     1891.10     1899.40     72.30 o
  -1   9   7      126.51      113.97     15.64 o
   0   9   7      868.41      880.05     36.72 o
   1   9   7     4304.13     4281.60     65.48 o
   2   9   7      729.53      703.13     25.48 o
   3   9   7      447.80      372.79     28.66 o
   4   9   7        4.97       -1.42      9.16 o
   5   9   7        1.49       -1.37      9.80 o
  -6  10   7      464.28      414.15     25.74 o
  -5  10   7      234.41      229.16     19.49 o
  -4  10   7      456.67      481.28     23.78 o
  -3  10   7      539.82      533.50     37.24 o
  -2  10   7      282.84      241.41     21.94 o
  -1  10   7      176.18      192.34     19.72 o
   0  10   7      120.74      184.55     21.11 o
   1  10   7      208.18      192.89     19.58 o
   2  10   7       36.01       31.04      9.19 o
   3  10   7      436.87      377.13     22.15 o
   4  10   7      771.75      826.44     31.99 o
   5  10   7      394.24      373.23     42.58 o
  -6  11   7      401.68      374.36     28.61 o
  -5  11   7       57.43       35.70     11.58 o
  -4  11   7     1514.72     1472.91     40.94 o
  -3  11   7        2.99       -8.05      8.05 o
  -2  11   7      143.61      153.02     26.84 o
  -1  11   7     2829.67     2765.87    146.96 o
   0  11   7     1988.80     2108.37     56.97 o
   1  11   7      352.07      291.86     23.63 o
   2  11   7      269.90      220.66     17.60 o
   3  11   7      183.93      170.86     27.88 o
   4  11   7      319.50      298.56     22.27 o
   5  11   7        2.37       13.98     11.71 o
  -6  12   7       18.60       19.58     12.21 o
  -5  12   7      614.25      647.36     29.42 o
  -4  12   7      277.93      262.60     26.04 o
  -3  12   7      137.51       99.20     19.93 o
  -2  12   7       15.03       11.18     11.29 o
  -1  12   7      175.93      161.24     28.80 o
   0  12   7      423.57      430.20     29.36 o
   1  12   7       44.16       36.71     12.34 o
   2  12   7       20.05       16.66     10.33 o
   3  12   7       24.77       40.11     11.27 o
   4  12   7      530.92      519.52     27.63 o
  -5  13   7      922.51      906.54     45.42 o
  -4  13   7      333.06      325.82     29.46 o
  -3  13   7      139.57      182.48     34.07 o
  -2  13   7      794.81      773.36     37.95 o
  -1  13   7      719.34      809.23     38.30 o
   0  13   7       58.21       41.96     13.70 o
   1  13   7      392.11      409.73     37.80 o
   2  13   7      100.01       97.33     22.72 o
   3  13   7      325.84      315.78     27.39 o
   4  13   7        0.48        1.00     10.68 o
  -5  14   7        4.00       -1.00     14.07 o
  -4  14   7      485.44      488.86     35.76 o
  -3  14   7      249.93      226.19     26.16 o
  -2  14   7       31.37       20.84     12.98 o
  -1  14   7      169.29      140.84     20.76 o
   0  14   7      184.46      173.26     21.73 o
   1  14   7      224.21      202.59     20.41 o
   2  14   7      129.88      115.11     16.19 o
   3  14   7       10.31       13.32     13.52 o
  -4  15   7      149.84      167.68     24.97 o
  -3  15   7        2.65        2.02     12.19 o
  -2  15   7       55.35       54.80     37.84 o
  -1  15   7      172.64      208.72     25.13 o
   0  15   7     1610.52     1621.30     75.35 o
   1  15   7      616.23      637.82     35.24 o
   2  15   7      678.43      693.28     31.49 o
   3  15   7      204.46      209.04     21.44 o
  -3  16   7      493.87      456.81     44.15 o
  -2  16   7       41.77       47.85     17.54 o
  -1  16   7      384.48      396.55     32.96 o
   0  16   7        7.41        7.05     13.65 o
   1  16   7       39.04       46.03     16.06 o
   2  16   7       47.22       42.80     13.84 o
  -2  17   7      184.36      184.56     26.88 o
  -1  17   7      312.00      313.44     31.71 o
   0  17   7       91.93      129.64     26.09 o
  -8   0   8      188.80      201.04     40.52 o
  -6   0   8     1075.56     1186.71     68.34 o
  -4   0   8     2742.06     2946.47    104.90 o
  -2   0   8    14364.24    14306.42    149.13 o
   0   0   8        3.66        5.89      4.25 o
   2   0   8     1626.23     1484.97     42.41 o
   4   0   8     1981.52     2113.47     55.60 o
   6   0   8      390.90      381.40     49.26 o
  -8   1   8        8.19       10.11     16.15 o
  -7   1   8      291.15      338.31     47.33 o
  -6   1   8      449.54      418.58     32.29 o
  -5   1   8      867.60      950.83     40.64 o
  -4   1   8     2321.44     2339.32     46.42 o
  -3   1   8       21.69       15.74      3.81 o
  -2   1   8      142.05      155.70      7.52 o
  -1   1   8     1133.68     1164.29     18.30 o
   0   1   8     1115.70     1130.91     17.88 o
   1   1   8     2216.44     2207.23     29.83 o
   2   1   8     2054.90     2074.13     34.70 o
   3   1   8       82.16       68.27      9.01 o
   4   1   8      272.11      204.66     13.24 o
   5   1   8      193.80      209.11     17.28 o
   6   1   8      256.87      291.77     20.03 o
  -8   2   8       12.13        8.89     16.57 o
  -7   2   8       85.98      123.78     51.09 o
  -6   2   8      182.96      194.62     30.11 o
  -5   2   8      908.54      945.90     30.99 o
  -4   2   8      664.81      674.88     20.11 o
  -3   2   8     4698.48     4722.55     58.55 o
  -2   2   8      159.79      179.09      7.83 o
  -1   2   8      406.72      408.14     10.78 o
   0   2   8       14.59        9.99      3.39 o
   1   2   8     1811.73     1704.00     25.34 o
   2   2   8      121.96      139.64      9.79 o
   3   2   8      403.82      446.36     17.83 o
   4   2   8      211.30      201.04     22.70 o
   5   2   8     1004.20     1020.55     29.61 o
   6   2   8      161.57      158.70     15.76 o
  -7   3   8      228.75      236.11     29.52 o
  -6   3   8       69.87       51.60     16.78 o
  -5   3   8      910.35      928.08     31.24 o
  -4   3   8        8.44       11.20      5.68 o
  -3   3   8        3.94        1.83      4.69 o
  -2   3   8      600.70      561.40     12.47 o
  -1   3   8      618.51      634.93     17.07 o
   0   3   8       26.34       23.53      6.13 o
   1   3   8     3449.71     3329.58     40.20 o
   2   3   8     2572.53     2415.80     38.88 o
   3   3   8      275.46      259.30     15.08 o
   4   3   8        9.64       11.06      7.17 o
   5   3   8      557.83      613.87     27.99 o
   6   3   8      773.56      791.25     33.11 o
  -7   4   8       26.95       19.03     15.52 o
  -6   4   8      526.68      595.04     28.98 o
  -5   4   8      555.35      543.30     24.96 o
  -4   4   8     2794.95     2891.92     46.90 o
  -3   4   8       87.82      106.21     11.93 o
  -2   4   8     2066.96     2090.14     30.05 o
  -1   4   8        5.88        2.60      3.13 o
   0   4   8     1349.43     1203.13     34.37 o
   1   4   8        8.68        3.60      4.46 o
   2   4   8       37.88       37.41      6.73 o
   3   4   8        0.85        4.45      6.85 o
   4   4   8      491.07      454.98     23.33 o
   5   4   8        0.75       13.01     10.05 o
   6   4   8      374.85      325.32     29.92 o
  -7   5   8      102.80      125.48     18.79 o
  -6   5   8        0.03        6.84     10.02 o
  -5   5   8      194.04      208.66     15.11 o
  -4   5   8        3.27        1.35      6.21 o
  -3   5   8      331.08      309.20     15.40 o
  -2   5   8     4931.55     5108.25     63.01 o
  -1   5   8       69.71       68.60      8.11 o
   0   5   8        8.49        0.73      4.25 o
   1   5   8     3795.97     3583.27     47.11 o
   2   5   8     4093.15     3947.47     62.98 o
   3   5   8      193.02      142.02     14.29 o
   4   5   8      595.18      534.86     26.83 o
   5   5   8      763.74      846.29     55.47 o
   6   5   8       14.52       17.12     11.84 o
  -7   6   8      356.96      395.19     28.36 o
  -6   6   8      330.64      346.46     24.66 o
  -5   6   8      269.18      315.13     18.20 o
  -4   6   8      366.86      389.29     18.28 o
  -3   6   8     5947.21     6064.05     84.44 o
  -2   6   8       52.54       61.07      8.70 o
  -1   6   8       26.62       39.07      8.22 o
   0   6   8      648.11      577.44     14.08 o
   1   6   8      997.26      932.04     21.82 o
   2   6   8     1430.66     1397.85     48.21 o
   3   6   8      268.85      325.84     20.07 o
   4   6   8      202.11      252.77     19.79 o
   5   6   8      434.68      466.51     27.16 o
   6   6   8       70.21       57.32     15.11 o
  -7   7   8        1.65       -0.51     11.18 o
  -6   7   8        0.04        3.98     10.33 o
  -5   7   8       40.66       59.20     15.12 o
  -4   7   8      972.28      988.46     34.17 o
  -3   7   8       30.66       31.09      8.82 o
  -2   7   8       34.75       26.69     10.01 o
  -1   7   8     1120.92     1116.86     52.70 o
   0   7   8     2317.80     2363.30     56.45 o
   1   7   8     2616.29     2476.07     58.03 o
   2   7   8      456.88      483.60     27.90 o
   3   7   8      197.16      183.38     18.23 o
   4   7   8      191.72      169.24     23.91 o
   5   7   8      685.00      715.90     49.50 o
  -7   8   8       25.85       30.23     13.81 o
  -6   8   8      449.49      409.34     24.91 o
  -5   8   8       15.65        6.31      8.60 o
  -4   8   8     1271.31     1297.13     37.74 o
  -3   8   8      548.48      624.89     29.01 o
  -2   8   8     3365.84     3218.45     57.35 o
  -1   8   8        0.12        4.19      8.18 o
   0   8   8     1306.93     1450.20     44.37 o
   1   8   8      157.33      128.08     12.73 o
   2   8   8       28.78       22.98      8.24 o
   3   8   8      354.29      331.21     21.15 o
   4   8   8       42.87       44.93     11.71 o
   5   8   8       92.98       69.13     20.40 o
  -6   9   8       16.73       23.55     10.74 o
  -5   9   8      280.40      300.61     35.76 o
  -4   9   8      101.44      111.59     23.17 o
  -3   9   8       19.92       20.09      9.23 o
  -2   9   8     1172.05     1143.34     57.41 o
  -1   9   8      440.40      399.11     58.46 o
   0   9   8        6.33        1.03      8.29 o
   1   9   8     1065.42     1078.57    138.81 o
   2   9   8     1274.71     1302.50     58.60 o
   3   9   8       65.56       59.44     11.83 o
   4   9   8      608.01      644.09     28.83 o
   5   9   8       27.98       39.06     12.99 o
  -6  10   8      611.14      599.76     50.77 o
  -5  10   8      880.60      852.09     37.79 o
  -4  10   8      186.83      202.79     18.59 o
  -3  10   8     1091.63     1027.02     65.43 o
  -2  10   8       54.97       79.26     15.32 o
  -1  10   8     1627.12     1658.46     50.81 o
   0  10   8       32.35       20.53     11.91 o
   1  10   8      245.38      278.04     23.60 o
   2  10   8      695.71      684.94     26.61 o
   3  10   8        5.90       14.27      9.31 o
   4  10   8      958.95      967.43     35.32 o
   5  10   8      203.86      191.54     20.86 o
  -6  11   8       14.14       20.72     12.07 o
  -5  11   8       91.98       98.30     20.30 o
  -4  11   8      336.60      337.18     22.97 o
  -3  11   8        6.33        5.66     24.42 o
  -2  11   8      173.73      193.14     22.12 o
  -1  11   8     1410.34     1398.31     47.96 o
   0  11   8      388.91      439.34     29.25 o
   1  11   8      163.39      176.19     20.64 o
   2  11   8       74.28       85.78     16.27 o
   3  11   8     1114.14     1227.98     38.34 o
   4  11   8       40.31       41.51     13.28 o
  -5  12   8      325.13      335.19     24.59 o
  -4  12   8      625.11      566.98     41.90 o
  -3  12   8       10.34       25.83     17.02 o
  -2  12   8      641.30      643.59     35.16 o
  -1  12   8        9.52        6.69     11.04 o
   0  12   8       22.48       39.62     13.58 o
   1  12   8       23.19       20.47     11.10 o
   2  12   8       94.52       67.80     15.36 o
   3  12   8        4.54        9.92     12.05 o
   4  12   8      131.30      162.08     33.21 o
  -5  13   8        9.20        6.78     15.35 o
  -4  13   8      109.29      110.71     21.45 o
  -3  13   8      420.04      386.04     31.54 o
  -2  13   8      479.44      464.85     45.33 o
  -1  13   8      223.69      257.37     34.37 o
   0  13   8      563.48      488.67     32.71 o
   1  13   8        3.60       -8.87      9.25 o
   2  13   8     1043.71     1120.36     45.59 o
   3  13   8      367.97      440.78     42.62 o
  -4  14   8      228.21      243.62     28.51 o
  -3  14   8      160.51      138.16     22.75 o
  -2  14   8       66.99       59.30     16.80 o
  -1  14   8      544.74      606.45     50.14 o
   0  14   8      135.17      150.95     21.89 o
   1  14   8       53.14       48.25     12.18 o
   2  14   8       29.29       10.40     12.65 o
   3  14   8       74.98       34.34     15.18 o
  -3  15   8       11.46        7.76     23.57 o
  -2  15   8      112.15      125.68     26.91 o
  -1  15   8      570.57      469.83     49.56 o
   0  15   8      242.00      285.05     31.26 o
   1  15   8      194.52      187.04     24.12 o
   2  15   8      135.45      132.80     23.83 o
  -2  16   8       48.30       83.72     20.57 o
  -1  16   8        3.32       -6.97     12.28 o
   0  16   8      662.76      606.03     40.28 o
   1  16   8       74.95       97.33     22.52 o
  -7   0   9       60.24       87.46     30.44 o
  -5   0   9     3243.67     3143.19    110.50 o
  -3   0   9      347.97      313.73     32.01 o
  -1   0   9    19632.62    18878.02    191.80 o
   1   0   9      248.23      283.42     19.77 o
   3   0   9      126.36      172.03     20.51 o
   5   0   9      398.13      382.62     29.24 o
  -7   1   9       14.21       17.26     15.73 o
  -6   1   9      296.42      267.93     28.10 o
  -5   1   9      950.50      892.65     40.55 o
  -4   1   9      788.30      729.72     25.81 o
  -3   1   9      235.49      264.20     13.27 o
  -2   1   9       66.53       63.12      6.01 o
  -1   1   9     1116.54     1067.03     18.57 o
   0   1   9      270.39      275.72      9.91 o
   1   1   9      936.40      899.65     22.46 o
   2   1   9     1247.78     1228.70     30.22 o
   3   1   9     2903.80     2993.28     51.35 o
   4   1   9     2579.21     2540.25     46.48 o
   5   1   9      233.42      253.89     28.41 o
   6   1   9      108.71       98.80     14.58 o
  -7   2   9       17.76        3.04     15.01 o
  -6   2   9      877.10      872.72     42.90 o
  -5   2   9      168.19      176.54     22.61 o
  -4   2   9     2629.95     2625.87     51.83 o
  -3   2   9      664.78      667.53     19.85 o
  -2   2   9     2411.26     2190.58     37.81 o
  -1   2   9      872.01      873.52     17.13 o
   0   2   9     4647.14     4400.90     43.49 o
   1   2   9      469.53      485.74     22.47 o
   2   2   9      116.98      132.79     11.96 o
   3   2   9      131.98      166.06     13.02 o
   4   2   9      317.02      353.82     19.57 o
   5   2   9       13.94       10.16      9.95 o
   6   2   9      202.92      192.13     20.68 o
  -7   3   9        1.89       16.36     15.73 o
  -6   3   9      354.91      318.04     30.20 o
  -5   3   9      638.33      626.83     26.82 o
  -4   3   9      386.29      411.57     17.59 o
  -3   3   9       51.62       37.76      9.03 o
  -2   3   9      458.56      465.58     23.29 o
  -1   3   9        0.89       10.53      4.42 o
   0   3   9      620.62      591.57     14.03 o
   1   3   9       73.35       70.03      9.94 o
   2   3   9        4.07       10.49      8.50 o
   3   3   9     1236.97     1329.18     31.64 o
   4   3   9      177.57      212.95     16.38 o
   5   3   9      602.90      598.09     25.13 o
   6   3   9      286.21      339.51     26.17 o
  -7   4   9      542.39      522.22     39.25 o
  -6   4   9      188.61      198.89     24.31 o
  -5   4   9     1071.16     1088.21     35.65 o
  -4   4   9       19.02        9.40      6.09 o
  -3   4   9     1979.41     2045.63     42.15 o
  -2   4   9     1025.37     1029.47     24.87 o
  -1   4   9     7275.64     7076.44     62.02 o
   0   4   9      373.28      379.12     14.07 o
   1   4   9     2178.95     2211.14     35.58 o
   2   4   9      999.46     1049.21     25.71 o
   3   4   9       17.09       37.62      9.27 o
   4   4   9       99.43      116.17     13.42 o
   5   4   9      789.72      826.39     28.82 o
  -7   5   9       13.93       11.54     21.54 o
  -6   5   9        7.24       -2.07      9.29 o
  -5   5   9      881.87      821.44     59.10 o
  -4   5   9      368.07      373.69     25.24 o
  -3   5   9      128.63      149.46     12.54 o
  -2   5   9     1050.30     1097.67     31.62 o
  -1   5   9      320.61      305.81     23.08 o
   0   5   9      466.05      470.96     20.95 o
   1   5   9      164.35      176.76     11.45 o
   2   5   9      292.52      304.09     15.53 o
   3   5   9     1966.90     1999.29     38.90 o
   4   5   9      332.75      315.72     25.86 o
   5   5   9      152.35      142.38     25.04 o
  -7   6   9      145.77      109.51     17.38 o
  -6   6   9      828.26      821.77     34.72 o
  -5   6   9      134.59      102.19     12.78 o
  -4   6   9     3159.80     3124.55     59.03 o
  -3   6   9       26.41       27.96      7.87 o
  -2   6   9     3228.80     3318.35     65.30 o
  -1   6   9        0.34        0.17      5.60 o
   0   6   9     2760.49     2773.91     63.13 o
   1   6   9        8.11        4.14      5.12 o
   2   6   9     1009.90      967.77     25.14 o
   3   6   9        1.18        2.82      8.43 o
   4   6   9      159.89      172.17     17.91 o
   5   6   9        1.46       -7.52     10.19 o
  -7   7   9       32.82       17.55     13.03 o
  -6   7   9      162.08      212.64     22.96 o
  -5   7   9       54.63       38.05     11.23 o
  -4   7   9       58.11       40.10      9.29 o
  -3   7   9      155.49      178.90     14.16 o
  -2   7   9      339.37      334.36     24.39 o
  -1   7   9      628.44      574.35     23.19 o
   0   7   9        1.29       -1.51      8.72 o
   1   7   9      430.98      344.86     15.16 o
   2   7   9     2877.21     2822.36     54.19 o
   3   7   9      838.46      841.94     30.29 o
   4   7   9       29.47       27.70     11.67 o
   5   7   9      277.83      291.25     23.86 o
  -6   8   9      267.59      235.30     23.48 o
  -5   8   9      953.65      927.74     33.68 o
  -4   8   9       48.87       46.10     11.56 o
  -3   8   9     1457.33     1526.26     39.89 o
  -2   8   9       23.83        9.84      8.08 o
  -1   8   9     4005.42     4072.36     67.17 o
   0   8   9      277.33      261.49     22.60 o
   1   8   9     1028.94     1098.32     40.33 o
   2   8   9      342.29      402.29     21.41 o
   3   8   9      119.23      121.73     15.37 o
   4   8   9        6.48        6.44      9.69 o
   5   8   9       92.03       94.33     16.23 o
  -6   9   9       16.66        4.81     11.84 o
  -5   9   9      358.95      326.86     23.45 o
  -4   9   9      147.91      149.15     19.82 o
  -3   9   9       14.60        8.15      9.09 o
  -2   9   9      336.31      294.48     25.04 o
  -1   9   9       73.39      101.29     17.33 o
   0   9   9      455.48      512.75     29.24 o
   1   9   9      461.14      506.96     28.47 o
   2   9   9       58.09       26.91      9.42 o
   3   9   9      679.92      649.58     27.90 o
   4   9   9     1263.02     1232.91     40.09 o
  -6  10   9       69.46       51.94     14.35 o
  -5  10   9       16.22       12.29     10.79 o
  -4  10   9     1316.80     1262.98     49.30 o
  -3  10   9       22.44       38.95     11.03 o
  -2  10   9      652.86      760.84     36.68 o
  -1  10   9      114.84      104.38     17.25 o
   0  10   9      920.78      847.36     44.71 o
   1  10   9        1.25       -1.39      9.04 o
   2  10   9      284.79      244.17     24.17 o
   3  10   9      108.29       90.13     15.96 o
   4  10   9      207.03      208.77     22.25 o
  -5  11   9        0.85        0.87     10.96 o
  -4  11   9      234.54      230.52     20.64 o
  -3  11   9      329.50      274.71     61.14 o
  -2  11   9      414.00      419.60     30.75 o
  -1  11   9        6.87       34.94     13.79 o
   0  11   9      977.69      996.46     41.59 o
   1  11   9       49.12       46.79     22.68 o
   2  11   9       28.49       30.70     20.20 o
   3  11   9      345.53      365.43     30.24 o
   4  11   9      194.08      196.38     31.86 o
  -5  12   9      540.97      515.94     30.02 o
  -4  12   9       46.55       33.08     15.69 o
  -3  12   9     1259.70     1313.64     53.09 o
  -2  12   9      311.52      344.93     73.02 o
  -1  12   9      949.00      953.93     42.40 o
   0  12   9        0.86        5.75     20.49 o
   1  12   9      115.31      112.23     40.10 o
   2  12   9      616.29      596.51     38.66 o
   3  12   9      722.02      697.00     59.54 o
  -4  13   9      189.93      192.02     25.96 o
  -3  13   9        3.76       14.10     13.86 o
  -2  13   9      197.97      281.74     39.64 o
  -1  13   9       64.11       77.77     33.09 o
   0  13   9        3.35       10.43     12.55 o
   1  13   9      182.94      198.79     24.83 o
   2  13   9      371.41      385.73     31.39 o
   3  13   9      346.38      345.33     31.57 o
  -4  14   9      538.24      510.18     38.61 o
  -3  14   9      137.28      130.02     23.59 o
  -2  14   9     1405.61     1303.60     53.22 o
  -1  14   9      345.96      360.04     52.11 o
   0  14   9      386.18      355.48     44.78 o
   1  14   9       41.90       59.77     25.56 o
   2  14   9      597.36      661.83     39.56 o
  -3  15   9        1.35       -8.68     14.21 o
  -2  15   9      321.19      260.67     30.00 o
  -1  15   9       29.54       39.29     15.86 o
   0  15   9      128.41      133.18     22.39 o
   1  15   9      458.87      481.39     36.45 o
  -6   0  10       64.15       34.96     21.93 o
  -4   0  10       51.18       17.28     15.84 o
  -2   0  10     3494.02     3455.98     80.00 o
   0   0  10     2334.99     2299.51     42.12 o
   2   0  10     4308.94     4231.14    148.17 o
   4   0  10     2289.83     2232.93     86.35 o
  -7   1  10      569.44      506.80     39.67 o
  -6   1  10     1358.89     1331.23     54.04 o
  -5   1  10      624.32      624.58     62.58 o
  -4   1  10        4.93       13.23     10.70 o
  -3   1  10      152.15      148.71     11.56 o
  -2   1  10     1426.39     1449.17     39.82 o
  -1   1  10     1857.91     1983.77     27.57 o
   0   1  10       20.23       24.77      4.95 o
   1   1  10      351.99      329.48     15.31 o
   2   1  10       40.66       56.27      9.48 o
   3   1  10      679.95      725.91     25.13 o
   4   1  10      268.82      291.62     18.78 o
   5   1  10       14.50        4.19      9.40 o
  -7   2  10      119.52      168.21     26.72 o
  -6   2  10       71.10       64.30     17.68 o
  -5   2  10       15.72        1.48     10.90 o
  -4   2  10      281.54      289.56     49.90 o
  -3   2  10     5915.65     5805.34     71.35 o
  -2   2  10      124.30      120.32     12.05 o
  -1   2  10     1755.51     1897.62     26.92 o
   0   2  10        5.36        4.94      4.08 o
   1   2  10      235.15      246.72     14.31 o
   2   2  10     1036.09      906.52     32.29 o
   3   2  10     4758.04     4630.76     64.85 o
   4   2  10        5.60        3.84      8.01 o
   5   2  10       44.38       34.34     11.41 o
  -7   3  10      613.21      522.37     40.63 o
  -6   3  10      323.63      351.93     47.26 o
  -5   3  10      679.21      742.39     38.71 o
  -4   3  10      138.76      119.78     13.94 o
  -3   3  10        8.85        0.29      5.75 o
  -2   3  10      773.79      822.04     35.22 o
  -1   3  10     3299.35     3310.71     42.69 o
   0   3  10       35.36       40.86      6.54 o
   1   3  10      288.05      302.83     15.59 o
   2   3  10      914.72      887.67     28.77 o
   3   3  10      111.78      153.00     13.78 o
   4   3  10       83.26       88.34     26.22 o
   5   3  10        8.09       -5.32      8.28 o
  -7   4  10       54.88       45.23     26.22 o
  -6   4  10      317.49      342.98     39.83 o
  -5   4  10        2.26       -0.90      9.11 o
  -4   4  10      341.16      343.35     22.53 o
  -3   4  10       29.34       17.22      6.84 o
  -2   4  10     2614.17     2735.43     46.70 o
  -1   4  10      191.33      224.05     12.03 o
   0   4  10      903.96      889.93     33.63 o
   1   4  10      273.50      237.68     18.89 o
   2   4  10      426.12      397.95     17.12 o
   3   4  10      156.95      161.84     14.65 o
   4   4  10     1293.23     1416.03     35.78 o
   5   4  10       10.41        6.66      9.30 o
  -7   5  10      587.23      576.98     42.49 o
  -6   5  10      285.81      239.96     28.58 o
  -5   5  10      107.46       99.51     14.76 o
  -4   5  10     2005.30     2011.80     40.74 o
  -3   5  10      645.73      681.67     23.03 o
  -2   5  10       70.69       71.28      9.93 o
  -1   5  10      982.55      969.65     25.96 o
   0   5  10      963.99      935.33     35.79 o
   1   5  10      643.95      645.57     23.57 o
   2   5  10       15.48       13.59      6.57 o
   3   5  10       14.82        5.69      7.25 o
   4   5  10      540.90      581.32     24.24 o
   5   5  10      130.98      124.52     15.95 o
  -6   6  10        5.42       -9.88      9.88 o
  -5   6  10      111.02      115.72     16.55 o
  -4   6  10       94.51       92.74     11.64 o
  -3   6  10     7488.27     7579.89     90.82 o
  -2   6  10        2.23       -1.84      5.92 o
  -1   6  10       96.03      117.12     11.47 o
   0   6  10      984.04     1049.67     39.01 o
   1   6  10     1859.17     1781.56     33.10 o
   2   6  10       14.26       19.50      9.80 o
   3   6  10     1083.12     1091.45     29.84 o
   4   6  10        5.70       -3.39      7.68 o
   5   6  10      262.00      250.72     19.87 o
  -6   7  10      736.37      721.94     58.70 o
  -5   7  10       59.40       67.46     13.10 o
  -4   7  10      301.13      293.61     27.39 o
  -3   7  10      607.64      659.27     23.62 o
  -2   7  10     1287.20     1258.43     35.85 o
  -1   7  10      865.09      851.25     36.24 o
   0   7  10       29.91       27.07     25.50 o
   1   7  10       51.17      113.61     35.81 o
   2   7  10      313.15      268.43     15.96 o
   3   7  10      101.55       91.61     12.08 o
   4   7  10        4.87        6.88     10.51 o
  -6   8  10      123.36      154.36     20.37 o
  -5   8  10      494.25      487.64     24.23 o
  -4   8  10       15.33       27.75     12.34 o
  -3   8  10        1.87       -2.31     10.62 o
  -2   8  10      945.59      968.57     32.53 o
  -1   8  10        3.37       -4.59      9.69 o
   0   8  10     3400.59     3080.80     73.15 o
   1   8  10      331.55      295.38     33.68 o
   2   8  10      713.02      688.31     22.76 o
   3   8  10      109.26      119.13     15.41 o
   4   8  10     1112.82     1272.67     41.25 o
  -6   9  10       23.40       14.25     12.10 o
  -5   9  10      472.91      474.97     24.83 o
  -4   9  10      610.88      607.72     25.48 o
  -3   9  10      194.57      159.79     15.44 o
  -2   9  10       18.69       16.34     10.93 o
  -1   9  10      554.49      597.82     32.95 o
   0   9  10      159.57      152.77     20.43 o
   1   9  10      295.84      269.99     25.29 o
   2   9  10        0.97       12.74     10.51 o
   3   9  10       98.06       75.54     13.79 o
   4   9  10      265.66      289.76     23.54 o
  -5  10  10      204.73      200.99     20.64 o
  -4  10  10        7.66       20.37     11.02 o
  -3  10  10      184.39      182.54     18.65 o
  -2  10  10       28.21       38.00     15.29 o
  -1  10  10     1554.58     1569.54    164.87 o
   0  10  10      443.69      436.94     31.06 o
   1  10  10      555.80      588.79     56.36 o
   2  10  10      577.19      618.87     48.21 o
   3  10  10     1259.06     1338.68     51.89 o
   4  10  10       82.14       71.81     18.56 o
  -5  11  10      439.54      481.68     29.43 o
  -4  11  10       21.92       35.45     12.55 o
  -3  11  10       35.15       40.31     22.22 o
  -2  11  10      424.54      462.15     33.40 o
  -1  11  10      216.40      198.93     23.79 o
   0  11  10      394.02      272.06     26.72 o
   1  11  10       68.80       82.47     16.91 o
   2  11  10        7.18       11.82     12.68 o
   3  11  10       37.06       60.07     18.27 o
  -4  12  10      549.23      589.32     39.79 o
  -3  12  10        7.54       -6.54     13.28 o
  -2  12  10      605.07      575.75     36.93 o
  -1  12  10      230.21      232.05     30.60 o
   0  12  10      764.78      735.27     38.50 o
   1  12  10       56.97       37.50     15.41 o
   2  12  10      788.88      868.10     42.34 o
   3  12  10       52.09       91.16     20.27 o
  -4  13  10      473.33      471.82     37.63 o
  -3  13  10      427.78      421.74     44.65 o
  -2  13  10      248.37      189.47     25.87 o
  -1  13  10      227.72      210.43     27.99 o
   0  13  10       59.47       52.79     26.87 o
   1  13  10      118.71      119.20     21.42 o
   2  13  10      203.33      208.91     31.06 o
  -3  14  10      187.34      180.87     27.09 o
  -2  14  10       48.82       43.26     41.63 o
  -1  14  10      299.62      338.55     32.77 o
   0  14  10      363.88      382.53     33.41 o
   1  14  10      976.04     1000.31     69.36 o
  -7   0  11      446.66      380.21     52.30 o
  -5   0  11      157.48      166.73     33.26 o
  -3   0  11      230.64      188.73     29.59 o
  -1   0  11      401.87      476.27     19.89 o
   1   0  11     3314.99     3091.05     69.18 o
   3   0  11      428.81      389.23     50.47 o
   5   0  11      782.21      892.32     59.51 o
  -7   1  11        9.17       12.17     27.72 o
  -6   1  11       34.73        5.49     13.80 o
  -5   1  11      799.53      810.33     58.07 o
  -4   1  11      690.96      614.71     33.11 o
  -3   1  11      463.20      509.31     28.47 o
  -2   1  11     1145.62     1176.59     32.41 o
  -1   1  11      694.56      690.94     16.62 o
   0   1  11     1338.20     1307.83     31.06 o
   1   1  11       86.49      112.33     11.68 o
   2   1  11      868.16      949.76     32.27 o
   3   1  11      165.40      196.09     23.54 o
   4   1  11       53.33       46.82     12.80 o
   5   1  11       41.83       50.37     16.90 o
  -7   2  11        5.93       15.78     16.70 o
  -6   2  11      115.79      114.69     22.27 o
  -5   2  11       30.17        5.56     12.44 o
  -4   2  11       12.37       20.88     14.76 o
  -3   2  11       78.73       71.10     12.34 o
  -2   2  11      661.63      626.11     27.22 o
  -1   2  11      157.53      184.11     11.27 o
   0   2  11     1977.86     1906.62     31.43 o
   1   2  11      255.23      283.84     16.21 o
   2   2  11      809.31      809.11     32.00 o
   3   2  11       50.70       54.23     11.89 o
   4   2  11      760.43      744.93     31.61 o
   5   2  11       36.94       31.57     12.56 o
  -6   3  11     1191.16     1272.77     54.00 o
  -5   3  11      189.79      233.19     26.48 o
  -4   3  11       43.92       26.50      9.98 o
  -3   3  11     1414.99     1429.37     35.44 o
  -2   3  11     1690.82     1690.21     35.38 o
  -1   3  11      126.66      121.25     11.82 o
   0   3  11        6.79        3.95      5.35 o
   1   3  11     1131.11     1206.31     29.50 o
   2   3  11       15.39       22.78      9.41 o
   3   3  11       14.11        6.62     12.67 o
   4   3  11       25.86       20.18      9.51 o
   5   3  11        3.76        5.06      9.73 o
  -6   4  11      239.23      250.21     30.32 o
  -5   4  11      124.95      104.33     19.67 o
  -4   4  11       11.79        6.61      9.41 o
  -3   4  11       67.75       48.63      9.32 o
  -2   4  11       29.06       21.17     10.43 o
  -1   4  11      124.32      143.76     10.84 o
   0   4  11      678.48      705.45     32.22 o
   1   4  11     2564.85     2426.17     66.52 o
   2   4  11      102.20       71.79     12.15 o
   3   4  11       60.58       41.07      9.49 o
   4   4  11       35.52       22.97      9.83 o
  -6   5  11      176.46      150.05     24.87 o
  -5   5  11      449.04      418.40     26.56 o
  -4   5  11     1895.23     1895.84     40.94 o
  -3   5  11     1611.64     1653.52     58.41 o
  -2   5  11       36.30       37.86      9.35 o
  -1   5  11       23.83       14.53      9.13 o
   0   5  11       27.11       48.65     13.30 o
   1   5  11     1278.05     1327.43     35.04 o
   2   5  11      189.25      205.52     14.80 o
   3   5  11       24.53       19.39      8.49 o
   4   5  11       25.27       23.00      9.03 o
  -6   6  11      116.41       48.83     18.23 o
  -5   6  11       47.63       36.59     12.56 o
  -4   6  11      485.65      493.51     22.87 o
  -3   6  11       55.23       58.78     10.62 o
  -2   6  11     1042.98     1016.32     27.96 o
  -1   6  11        1.66        2.50      7.76 o
   0   6  11       90.86       92.29     16.66 o
   1   6  11        0.79       -4.55      9.46 o
   2   6  11     1461.08     1414.02     40.40 o
   3   6  11       36.85       25.61      8.75 o
   4   6  11      790.39      859.62     29.47 o
  -6   7  11      218.05      256.23     25.05 o
  -5   7  11      761.37      752.67     58.97 o
  -4   7  11      101.52       60.71     17.00 o
  -3   7  11      462.84      467.62     24.07 o
  -2   7  11      877.16      836.57     26.26 o
  -1   7  11       41.11       20.66     12.48 o
   0   7  11     2882.64     2971.75     77.93 o
   1   7  11      240.33      207.94     34.99 o
   2   7  11      115.27      139.02     20.26 o
   3   7  11        2.47        3.27      8.35 o
   4   7  11      331.72      366.91     30.47 o
  -5   8  11        0.25        7.92      9.58 o
  -4   8  11       53.78       23.66     10.29 o
  -3   8  11        3.65        2.23      8.27 o
  -2   8  11     1045.15     1118.62     31.16 o
  -1   8  11      182.48      222.08     23.99 o
   0   8  11      967.83      976.94     41.73 o
   1   8  11     1625.50     1648.23     54.52 o
   2   8  11       22.91       36.29     14.00 o
   3   8  11      233.21      226.63     17.36 o
   4   8  11       44.23       54.98     11.94 o
  -5   9  11      128.15      136.85     16.76 o
  -4   9  11      155.39      136.04     17.36 o
  -3   9  11      545.06      523.54     26.02 o
  -2   9  11      715.49      787.74     39.43 o
  -1   9  11     1161.60     1185.75     46.89 o
   0   9  11        5.33       -6.58     11.20 o
   1   9  11      209.78      257.70     26.35 o
   2   9  11      843.55      804.61     40.12 o
   3   9  11      152.49      118.98     21.06 o
  -5  10  11       56.48       63.60     14.26 o
  -4  10  11       69.73       57.92     16.09 o
  -3  10  11      396.77      412.02     40.43 o
  -2  10  11      313.74      320.83     41.63 o
  -1  10  11       77.72      112.16     20.39 o
   0  10  11      736.66      730.92     49.98 o
   1  10  11        3.07       14.81     11.83 o
   2  10  11      232.11      170.12     28.93 o
   3  10  11       11.02       12.24     14.97 o
  -4  11  11       24.09       17.52     11.11 o
  -3  11  11       25.88       44.73     14.51 o
  -2  11  11     1038.83     1189.22     50.29 o
  -1  11  11      199.48      242.95     27.46 o
   0  11  11      351.85      366.60     31.40 o
   1  11  11       63.48       53.33     15.98 o
   2  11  11        2.96       11.62     13.39 o
  -4  12  11       69.02       69.05     19.98 o
  -3  12  11       33.05       30.02     16.52 o
  -2  12  11       38.85        9.75     18.17 o
  -1  12  11      385.35      429.46     34.89 o
   0  12  11      511.55      476.50     49.92 o
   1  12  11      135.66      105.02     28.44 o
   2  12  11       15.77        9.35     14.86 o
  -3  13  11      176.56      187.55     28.53 o
  -2  13  11        1.67        1.07     15.20 o
  -1  13  11      893.57      941.64     47.09 o
   0  13  11       44.24       42.53     16.95 o
   1  13  11       54.43       36.27     24.02 o
  -6   0  12      901.18     1050.35     71.03 o
  -4   0  12      113.49       91.19     25.53 o
  -2   0  12      201.07      222.29     21.15 o
   0   0  12      144.26      137.45     17.61 o
   2   0  12       11.96       11.95     11.58 o
   4   0  12      451.92      431.14     45.37 o
  -6   1  12       40.38       -0.12     13.86 o
  -5   1  12      393.81      380.09     33.11 o
  -4   1  12      178.68      192.06     28.38 o
  -3   1  12      115.38      104.04     17.69 o
  -2   1  12      743.21      760.24     23.30 o
  -1   1  12     2519.62     2601.13     35.22 o
   0   1  12      434.54      477.60     19.10 o
   1   1  12      625.30      618.45     22.98 o
   2   1  12      782.68      935.15     28.67 o
   3   1  12      145.95      147.52     15.54 o
   4   1  12       19.08        9.17     11.17 o
  -6   2  12      191.51      183.15     25.87 o
  -5   2  12     1717.88     1588.40     58.32 o
  -4   2  12      313.84      336.72     28.99 o
  -3   2  12      350.96      381.58     42.06 o
  -2   2  12      146.82      183.81     13.90 o
  -1   2  12      636.96      585.42     21.89 o
   0   2  12     1189.04     1101.93     26.78 o
   1   2  12      316.40      345.48     30.10 o
   2   2  12      189.00      165.10     15.25 o
   3   2  12      886.94     1007.83     35.45 o
   4   2  12        2.37       -6.44      9.75 o
  -6   3  12      259.31      239.67     31.95 o
  -5   3  12      645.20      677.47     40.78 o
  -4   3  12       10.10       17.34     17.87 o
  -3   3  12      169.96      177.70     18.08 o
  -2   3  12      677.77      679.68     26.53 o
  -1   3  12     2331.42     2281.87     41.69 o
   0   3  12     1364.87     1398.14     51.64 o
   1   3  12      207.40      237.80     15.97 o
   2   3  12        2.75        6.36      8.72 o
   3   3  12      272.90      254.28     21.39 o
   4   3  12      316.18      336.43     25.19 o
  -6   4  12      316.39      326.34     91.52 o
  -5   4  12       14.46       24.39     14.65 o
  -4   4  12      635.93      656.80     29.47 o
  -3   4  12        1.18       -6.23      6.79 o
  -2   4  12      931.29      895.08     28.04 o
  -1   4  12        4.54        0.22      8.02 o
   0   4  12       31.04       39.41     13.38 o
   1   4  12       35.90       27.86     16.04 o
   2   4  12      351.32      282.31     20.38 o
   3   4  12        3.98       -1.55      9.70 o
   4   4  12       34.17       25.21     10.23 o
  -6   5  12       12.91       10.40     16.16 o
  -5   5  12       11.33        6.29     15.01 o
  -4   5  12      286.15      290.74     22.72 o
  -3   5  12        3.54       11.64      8.08 o
  -2   5  12      194.84      194.70     15.10 o
  -1   5  12     1099.41     1143.23     46.77 o
   0   5  12      621.09      737.92     35.36 o
   1   5  12      244.91      236.61     30.67 o
   2   5  12      946.40      958.27     45.80 o
   3   5  12      120.84      137.25     14.09 o
   4   5  12      101.83      100.27     14.55 o
  -5   6  12     1386.48     1340.30     44.26 o
  -4   6  12       59.95       62.50     12.33 o
  -3   6  12       27.05       34.14     10.27 o
  -2   6  12      722.31      750.01     25.42 o
  -1   6  12       31.50        6.81     12.60 o
   0   6  12        1.78       -8.34     10.47 o
   1   6  12        9.44        2.41     11.62 o
   2   6  12       19.02        9.84     21.08 o
   3   6  12      253.23      253.97     21.12 o
  -5   7  12       66.21       52.63     15.25 o
  -4   7  12        8.16       18.26     10.20 o
  -3   7  12      133.41      118.38     15.70 o
  -2   7  12       16.82       15.52     10.22 o
  -1   7  12      887.54      903.19     40.96 o
   0   7  12     1158.72     1187.13     45.97 o
   1   7  12     1027.69      993.86     43.06 o
   2   7  12       26.33       22.80     13.55 o
   3   7  12       34.47       27.72     10.06 o
  -5   8  12       22.48       18.28     12.74 o
  -4   8  12      285.56      308.03     21.89 o
  -3   8  12      121.75      136.91     18.50 o
  -2   8  12      204.68      213.09     20.11 o
  -1   8  12        5.12       -7.18     11.51 o
   0   8  12        0.76        4.23     11.48 o
   1   8  12        3.67        0.65     12.27 o
   2   8  12       72.80       51.80     16.38 o
   3   8  12       63.26       67.44     18.40 o
  -4   9  12      616.57      611.85     45.28 o
  -3   9  12       14.23        0.77      9.57 o
  -2   9  12      659.92      734.87     40.14 o
  -1   9  12     1149.74     1149.21     47.84 o
   0   9  12      238.40      202.27     38.66 o
   1   9  12       10.53        2.63     20.20 o
   2   9  12      784.18      832.81     42.41 o
  -4  10  12        1.17        4.40     10.20 o
  -3  10  12      256.38      283.16     30.59 o
  -2  10  12      251.12      218.03     27.21 o
  -1  10  12        7.21       20.31     14.17 o
   0  10  12       57.29       93.21     25.66 o
   1  10  12       13.51      -11.31     18.69 o
   2  10  12        0.36       -2.85     12.49 o
  -3  11  12      108.07      153.93     58.52 o
  -2  11  12      348.05      272.95     30.34 o
  -1  11  12      372.27      353.60     50.44 o
   0  11  12      205.99      219.88     27.14 o
   1  11  12      461.29      548.84     41.34 o
  -2  12  12       78.56       61.61     24.71 o
  -1  12  12        2.58        7.22     16.27 o
   0  12  12       14.14      -17.35     17.35 o
  -5   0  13      545.23      586.28     56.63 o
  -3   0  13      181.83      197.11     33.19 o
  -1   0  13     1586.72     1681.34     78.13 o
   1   0  13       38.70       47.35     20.52 o
   3   0  13      230.74      299.29     30.61 o
  -5   1  13       13.33        2.75     20.13 o
  -4   1  13        4.72       17.88     14.73 o
  -3   1  13        4.32       12.82     11.96 o
  -2   1  13      140.78      110.32     16.47 o
  -1   1  13     1074.03     1118.19     30.50 o
   0   1  13      365.02      349.07     18.43 o
   1   1  13       98.78       85.43     11.95 o
   2   1  13      572.29      595.79     58.67 o
   3   1  13      685.68      704.05     46.00 o
  -5   2  13       19.45        3.58     14.17 o
  -4   2  13      630.01      613.09     36.00 o
  -3   2  13        0.55      -10.64     10.64 o
  -2   2  13     1349.62     1453.28     46.78 o
  -1   2  13       25.95       19.24      8.13 o
   0   2  13      195.56      184.89     18.21 o
   1   2  13       56.46       28.92      9.53 o
   2   2  13      323.59      335.76     20.61 o
   3   2  13       49.88       48.07     22.90 o
  -5   3  13      444.73      446.44     35.98 o
  -4   3  13       65.19       63.23     17.63 o
  -3   3  13     1117.20     1154.22     85.85 o
  -2   3  13      229.72      268.96     17.35 o
  -1   3  13        2.90        0.36      8.05 o
   0   3  13     1185.20     1165.87     37.72 o
   1   3  13      751.50      765.31     28.52 o
   2   3  13      140.35      153.09     17.10 o
   3   3  13      389.21      422.12     39.66 o
  -5   4  13      177.39      174.90     36.00 o
  -4   4  13        9.91        3.32     13.74 o
  -3   4  13      414.04      407.69     27.96 o
  -2   4  13      151.71      161.84     16.95 o
  -1   4  13      514.25      514.83     34.32 o
   0   4  13       19.55       16.13     12.86 o
   1   4  13       38.13       40.98     14.80 o
   2   4  13      139.84      136.63     16.38 o
   3   4  13      290.34      367.99     25.75 o
  -5   5  13      175.20      168.33     25.68 o
  -4   5  13      217.43      286.49     34.43 o
  -3   5  13      240.78      251.29     18.17 o
  -2   5  13      517.87      545.13     26.99 o
  -1   5  13      202.98      194.25     18.21 o
   0   5  13       22.99       11.68     12.57 o
   1   5  13      406.42      377.87     34.56 o
   2   5  13      663.87      686.51     39.10 o
   3   5  13      220.79      297.24     25.68 o
  -5   6  13      137.71      125.67     22.88 o
  -4   6  13      761.30      802.68     34.54 o
  -3   6  13        1.45        2.91      8.87 o
  -2   6  13       93.49       83.46     14.24 o
  -1   6  13       48.59       55.30     15.64 o
   0   6  13      971.19      995.50     43.57 o
   1   6  13      116.23      108.16     24.58 o
   2   6  13       59.40       58.85     17.14 o
  -4   7  13      158.37      114.17     15.77 o
  -3   7  13      473.73      444.10     23.75 o
  -2   7  13        1.11        4.21      9.96 o
  -1   7  13       22.08       11.90     11.81 o
   0   7  13     1031.12      978.16     77.31 o
   1   7  13      482.51      559.63     48.87 o
   2   7  13       82.69       74.84     23.44 o
  -4   8  13     1041.50     1144.71     36.38 o
  -3   8  13      531.86      580.12     31.26 o
  -2   8  13      721.65      833.72     50.50 o
  -1   8  13      412.83      425.27     33.69 o
   0   8  13      195.65      268.06     28.86 o
   1   8  13       47.16       42.71     27.76 o
   2   8  13        0.06        1.66     14.09 o
  -3   9  13        0.52       -1.59     14.65 o
  -2   9  13       18.22       36.87     16.01 o
  -1   9  13      352.00      324.57     30.71 o
   0   9  13       81.51       80.66     19.83 o
   1   9  13      172.08      171.99     25.43 o
  -3  10  13       20.44       27.89     19.30 o
  -2  10  13      550.58      565.37     40.36 o
  -1  10  13       44.97       39.35     17.79 o
   0  10  13       38.49        1.16     14.60 o
  -4   0  14      231.51      234.95     39.15 o
  -2   0  14      440.89      443.57     41.83 o
   0   0  14     1429.19     1304.04     60.06 o
   2   0  14      445.26      501.83     35.77 o
  -5   1  14        2.59      -11.14     15.08 o
  -4   1  14      153.88      108.89     21.49 o
  -3   1  14      277.90      295.23     27.68 o
  -2   1  14        0.39        8.52     11.56 o
  -1   1  14       36.85       26.32     14.51 o
   0   1  14      159.79      107.44     15.90 o
   1   1  14       48.49       17.19     10.06 o
   2   1  14        3.02       -3.33      9.58 o
  -5   2  14      361.02      331.97     32.84 o
  -4   2  14        0.02       17.55     14.19 o
  -3   2  14     1155.32     1094.31     45.36 o
  -2   2  14      173.89      131.37     20.01 o
  -1   2  14      340.55      319.52     27.31 o
   0   2  14       21.08        9.07     11.13 o
   1   2  14     2112.57     1970.71     51.99 o
   2   2  14        3.11        7.83     10.95 o
  -4   3  14      383.52      346.68     63.89 o
  -3   3  14      119.69      111.03     20.65 o
  -2   3  14        0.04       11.20     10.02 o
  -1   3  14      131.38       80.44     15.61 o
   0   3  14      244.56      207.13     20.56 o
   1   3  14        4.71        1.54     12.19 o
   2   3  14        7.16       12.20     11.31 o
  -4   4  14     1455.07     1400.90     54.77 o
  -3   4  14       29.45        9.64     13.59 o
  -2   4  14      593.74      614.35     28.50 o
  -1   4  14       61.36       65.60     13.72 o
   0   4  14     1367.85     1373.26     51.45 o
   1   4  14      104.10       85.85     18.63 o
   2   4  14      164.87      132.37     22.89 o
  -4   5  14      100.36       65.68     32.40 o
  -3   5  14       10.41       26.50     10.36 o
  -2   5  14       22.31       11.50     11.12 o
  -1   5  14        0.10        0.47     11.68 o
   0   5  14       11.84        9.60     14.04 o
   1   5  14      232.06      256.34     28.01 o
   2   5  14       51.96       46.85     23.53 o
  -4   6  14      371.59      429.61     35.39 o
  -3   6  14     1162.15     1149.81     40.24 o
  -2   6  14       12.72       12.96     10.89 o
  -1   6  14      220.39      296.40     29.20 o
   0   6  14       43.85       95.99     19.24 o
   1   6  14     1383.18     1389.72     54.87 o
  -3   7  14        8.52       -2.02     10.88 o
  -2   7  14      165.12      161.23     19.09 o
  -1   7  14       76.84       63.89     18.27 o
   0   7  14      329.31      285.29     29.39 o
   1   7  14      314.14      319.69     31.63 o
  -2   8  14      477.69      547.19     39.01 o
  -1   8  14       15.19       13.81     15.32 o
   0   8  14      927.65      842.30     43.77 o
  -3   0  15        2.49       29.39     21.14 o
  -1   0  15     2131.57     2305.53    100.81 o
   1   0  15       17.53        3.63     13.71 o
  -3   1  15      181.55      181.98     24.68 o
  -2   1  15      161.80      152.99     31.68 o
  -1   1  15      158.49      145.98     33.45 o
   0   1  15      182.53      207.95     21.17 o
   1   1  15       98.23      117.69     19.58 o
  -3   2  15       23.47        8.34     14.95 o
  -2   2  15     1027.82     1041.58     61.34 o
  -1   2  15        6.38        5.70     21.34 o
   0   2  15      135.72      108.53     17.05 o
   1   2  15        1.25       -7.47     11.36 o
  -3   3  15       85.43       79.67     26.97 o
  -2   3  15      451.34      437.16     43.99 o
  -1   3  15      233.09      205.68     25.52 o
   0   3  15       17.51       15.41     21.53 o
  -3   4  15      417.45      409.40     45.56 o
  -2   4  15        1.32        4.39     14.30 o
  -1   4  15      622.13      670.63     92.14 o
   0   4  15       49.35       30.54     22.06 o
  -2   5  15       24.87       36.90     15.39 o
  -1   5  15       23.34       27.67     20.06 o
   0   5  15      335.30      386.79     33.86 o
 
